# Supplementary material for: Sex-dependent and -independent transcriptional changes during haploid phase gametogenesis in the sugar kelp Saccharina latissima
Source: PLoS One. 2019 Sep 12;14(9):e0219723. doi: 10.1371/journal.pone.0219723 (PMC6742357; doi:10.1371/journal.pone.0219723)
Supplement: S2 Table — Annotations and gene descriptions are given, together with average expression values (TPM; transcripts per million), expression ratios (Log2 fold-change) and statistical support for comparisons (BH-adjusted P-values). RL = red light; vegetative growth conditions. WL = white light; gametogenic conditions. (XLSX) [file pone.0219723.s003.xlsx]

## Sheet: S2 Table
S2 Table. KEGG-annotated gene lists for differentially expressed transcripts in Saccharina latissima.
Annotations and gene descriptions are given, together with average expression values (TPM; transcripts per million), expression ratios (Log2 fold-change) and statistical support for comparisons (BH-adjusted P-values).
RL = red light; vegetative growth conditions. WL = white light; gametogenic conditions.
"Core" KEGG genes:
Up-regulated after RL to WL transfer; both sexes			Average TPM								logFC (WL/RL)						Adj P-value (BH)
			Female				Male				Female: WL/RL			Male: WL/RL			Female: WL/RL			Male: WL/RL
KO	gene	descr	f0	f1	f6	f8	m0	m1	m6	m8	f1/f0	f6/f0	f8/f0	m1/m0	m6/m0	m8/m0	f1/f0	f6/f0	f8/f0	m1/m0	m6/m0	m8/m0
K00099	dxr	1-deoxy-D-xylulose-5-phosphate reductoisomerase [EC:1.1.1.267]	18.955	27.8	97.47	83.745	18.785	27.265	64.855	76.505	-0.10828	1.80054	1.79833	0.100215	1.49785	1.81818	0.8582	0.00133754	0.00200712	0.866417	0.0132999	0.00215453
K00262	E1.4.1.4, gdhA	glutamate dehydrogenase (NADP+) [EC:1.4.1.4]	48.095	272.7	330.77	302.065	70.155	257.195	255.735	228.44	1.90755	2.3202	2.32839	1.56209	1.72486	1.70493	0.00104741	0.000238938	0.000222382	0.0078045	0.0054703	0.00210059
K00264	GLT1	glutamate synthase (NADH) [EC:1.4.1.14]	17.645	84.82	62.315	49.205	24.195	99.265	71.495	58.85	1.59911	1.24466	1.12693	1.42799	1.09422	0.920421	0.0115286	0.0408972	0.068659	0.0191544	0.0669943	0.0929114
K00266	gltD	glutamate synthase (NADPH) small chain [EC:1.4.1.13]	14.585	59.045	66.655	48.125	27.24	86.9	62.61	59.57	1.45679	1.68105	1.37471	1.20026	0.946862	0.937908	0.0190926	0.0128781	0.0361267	0.0325725	0.0877636	0.0786679
K00589	MET1	uroporphyrin-III C-methyltransferase [EC:2.1.1.107]	6.64	32.525	17.07	10.92	15.215	56.48	23.78	19.575	1.85257	1.06059	0.589945	1.63889	0.542073	0.349405	0.00923624	0.0960805	0.396188	0.0106763	0.299582	0.524258
K00600	glyA, SHMT	glycine hydroxymethyltransferase [EC:2.1.2.1]	168.855	1297.65	1329.66	1044.61	243.99	1253.13	1000.8	888.42	2.22229	2.35311	2.09463	1.79197	1.51214	1.43861	0.00194619	0.00133754	0.00346283	0.0106763	0.0210669	0.0161444
K00605	gcvT, AMT	aminomethyltransferase [EC:2.1.2.10]	43.135	466.53	462.05	360.805	36.88	294.695	289.345	229.675	2.04255	2.21335	2.05573	2.08833	2.09735	1.98502	0.00965911	0.00841401	0.0131789	0.0113243	0.0192857	0.0108525
K00766	trpD	anthranilate phosphoribosyltransferase [EC:2.4.2.18]	18.23	38.83	42.135	40.695	25.45	50.42	51.185	41.68	0.536183	0.786351	0.955012	0.653138	0.860218	0.731674	0.123009	0.0406056	0.0238632	0.0539154	0.0351413	0.0379077
K00814	GPT, ALT	alanine transaminase [EC:2.6.1.2]	115.91	880.14	638.81	573.665	107.62	614.33	485.29	419.69	2.49431	2.25859	2.20799	2.11929	1.93333	1.84943	0.00104741	0.00133754	0.00173103	0.0078045	0.0126166	0.0040512
K00856	E2.7.1.20, ADK	adenosine kinase [EC:2.7.1.20]	16.845	110.91	129.67	75.56	30.025	140.54	88.61	66.835	2.10526	2.52156	1.9652	1.87523	1.39481	1.14103	0.00923624	0.00221436	0.0131789	0.0113243	0.0451198	0.0600785
K00873	PK, pyk	pyruvate kinase [EC:2.7.1.40]	24.53	80.17	59.455	33.9	45.885	144.48	94.825	66.32	1.16373	0.825242	0.221425	1.25217	0.85142	0.51048	0.0283472	0.105026	0.725693	0.0210682	0.0964329	0.294006
K01006	ppdK	pyruvate, orthophosphate dikinase [EC:2.7.9.1]	4.905	75.08	76.37	60.435	21.295	64.13	56.945	40.36	2.87111	2.78787	2.70493	1.44192	1.45574	1.26808	0.00113184	0.00133754	0.00173103	0.0131959	0.0192857	0.0202533
K01724	PCBD, phhB	4a-hydroxytetrahydrobiopterin dehydratase [EC:4.2.1.96]	4.36	15.085	40.99	44.545	8.18	19.67	30.85	44.8	1.27506	2.99139	3.30421	1.11835	2.10851	2.73125	0.252042	0.0146028	0.0131789	0.212053	0.0430702	0.0091978
K01736	aroC	chorismate synthase [EC:4.2.3.5]	8.8	31.84	26.19	21.555	18.78	46.05	33.435	27.28	1.30962	1.18651	1.12042	0.943345	0.662327	0.55212	0.0115286	0.0194692	0.0356917	0.027939	0.116261	0.172968
K01754	E4.3.1.19, ilvA, tdcB	threonine dehydratase [EC:4.3.1.19]	4.955	42.015	46.67	21.905	12.755	49.51	40.955	27.355	2.3087	2.17594	1.77231	1.60035	1.53367	1.18864	0.0367264	0.0556236	0.123353	0.049497	0.0788815	0.150092
K01834	PGAM, gpmA	2,3-bisphosphoglycerate-dependent phosphoglycerate mutase [EC:5.4.2.11]	174.275	864.465	1194.51	1149.97	187.47	910.685	961.21	1017.12	1.38187	2.18509	2.32012	1.64774	1.92553	2.13535	0.0403191	0.00841401	0.00681603	0.0209905	0.0192857	0.00786573
K01869	LARS, leuS	leucyl-tRNA synthetase [EC:6.1.1.4]	17.495	64.15	64.055	52.775	21.29	71.25	58	45.27	1.05793	0.903549	0.691796	1.02848	0.622	0.345383	0.0366269	0.0763647	0.186356	0.0338241	0.183134	0.461846
K01915	glnA, GLUL	glutamine synthetase [EC:6.3.1.2]	88.095	357.19	320.24	234.595	158.81	406.285	255.62	215.39	1.24794	1.20578	0.938812	0.919082	0.43922	0.308406	0.00923624	0.00903728	0.0324219	0.0238129	0.246051	0.412933
K02221	yggT	YggT family protein	8.66	25.185	39.795	37.13	13.515	33.435	42.14	38.255	0.931311	1.77003	1.88994	0.98541	1.49969	1.5191	0.191366	0.0227556	0.024499	0.104713	0.0410285	0.0239706
K02331	POL5, MYBBP1A	DNA polymerase phi [EC:2.7.7.7]	1.95	7.81	4.09	2.71	4.04	13.195	6.85	4.295	1.41049	0.645022	0.274904	1.27721	0.563441	0.126004	0.0403191	0.331429	0.764377	0.0347752	0.353006	0.878554
K02575	NRT, narK, nrtP, nasA	MFS transporter, NNP family, nitrate/nitrite transporter	19.065	676.79	307.94	215.74	41.43	1104.4	457.075	364.16	4.36863	3.49019	3.22679	4.0516	3.23257	2.98655	0.0119572	0.037399	0.0594625	0.0165524	0.0539821	0.0478192
K02734	PSMB2	20S proteasome subunit beta 4 [EC:3.4.25.1]	37.145	102.495	77.36	65.65	57.755	127.87	99.76	83.035	0.915037	0.61548	0.642625	0.86822	0.672806	0.58492	0.0283472	0.120038	0.12375	0.0324021	0.0904406	0.124919
K02999	RPA1, POLR1A	DNA-directed RNA polymerase I subunit RPA1 [EC:2.7.7.6]	20.41	89.61	58.265	39.635	31.505	135.2	100.42	74.28	1.66596	1.09875	0.748089	1.47035	1.14384	0.901831	0.00923624	0.0441575	0.167568	0.0130035	0.0451933	0.0682823
K03242	EIF2S3	translation initiation factor 2 subunit 3	36.43	136.345	96.16	55.945	69.49	144.895	112.95	92.92	0.978496	0.658922	-0.00258708	0.772848	0.390045	0.103905	0.0183247	0.0960805	0.998578	0.0379809	0.287294	0.811772
K03249	EIF3F	translation initiation factor 3 subunit F	73.105	242.79	151.74	109.795	81.745	250.585	165.32	124.275	1.14353	0.587471	0.322658	1.16871	0.810437	0.53311	0.0161395	0.162168	0.498492	0.0148838	0.0728091	0.196587
K03253	EIF3B	translation initiation factor 3 subunit B	18.255	76.775	51.915	33.895	42.455	123.135	83.39	55.575	1.49328	1.08846	0.688635	1.10539	0.785933	0.361461	0.00509136	0.0168851	0.106124	0.0138682	0.0663804	0.353603
K03257	EIF4A	translation initiation factor 4A	67.975	248.67	196.71	116.995	143.61	483.985	300.605	221.69	1.30205	1.08827	0.55631	1.34186	0.953284	0.68698	0.0272744	0.0633196	0.342722	0.0243546	0.0964329	0.204174
K03453	TC.BASS	bile acid:Na+ symporter, BASS family	15.075	60.8	51.905	40.705	24.885	98.095	74.77	56.39	1.45874	1.33578	1.21926	1.64494	1.4385	1.21633	0.00923624	0.0143238	0.0299218	0.00897521	0.0192857	0.016092
K03595	era, ERAL1	GTPase	6.245	17.385	21.02	13.375	10.92	23.285	24.105	16.785	0.937234	1.29841	0.827279	0.86348	1.02265	0.640977	0.0439466	0.0128781	0.0955979	0.0374306	0.0351413	0.121433
K04797	pfdA, PFDN5	prefoldin alpha subunit	17.435	46.08	35.49	33.3	32.59	91.15	80.935	76.13	0.846524	0.593923	0.714966	1.15729	1.20003	1.28264	0.0272744	0.103538	0.0697529	0.00940518	0.0126166	0.00292995
K05302	SETD6	N-lysine methyltransferase SETD6 [EC:2.1.1.-]	1.71	12.035	10.68	7.95	4.14	12.465	10.14	8.795	2.24733	2.21041	1.98198	1.27892	1.16298	1.12406	0.00923624	0.00903728	0.0206433	0.0273445	0.0588359	0.0498712
K05542	DUS1	tRNA-dihydrouridine synthase 1 [EC:1.3.1.88]	2.755	12.505	9.045	7.155	6.375	15.745	10.595	8.05	1.38175	0.937303	0.841859	1.05725	0.52403	0.304814	0.0414856	0.154095	0.252142	0.0452786	0.348206	0.615698
K06176	truD, PUS7	tRNA pseudouridine13 synthase [EC:5.4.99.27]	12.24	42.48	28.355	22.11	16.48	51.5	40.555	28.92	0.935006	0.560796	0.648389	0.982757	0.894695	0.683444	0.0279197	0.153519	0.127638	0.0171871	0.041078	0.0715715
K06178	rluB	23S rRNA pseudouridine2605 synthase [EC:5.4.99.22]	8.44	32.97	25.085	16.485	13.78	32.685	25.895	19.215	1.48717	1.26061	0.847147	0.907768	0.798487	0.546305	0.00923624	0.0194692	0.108399	0.0400411	0.0846835	0.213859
K06207	typA, bipA	GTP-binding protein	2.44	8.945	6.015	3.165	4.78	16.56	11.32	8.03	1.51045	1.13704	0.439265	1.54431	1.18596	0.885042	0.0426641	0.121188	0.64313	0.015691	0.0655804	0.13995
K06215	pdxS, pdx1	pyridoxal 5'-phosphate synthase pdxS subunit [EC:4.3.3.6]	23.475	200.61	181.29	134.75	35.055	220.845	138.35	123.29	2.23617	2.23623	1.86223	2.09207	1.59243	1.39311	0.0115286	0.0140376	0.0388142	0.0138682	0.0559363	0.0636645
K07556	ATPeAF2, ATPAF2, ATP12	ATP synthase mitochondrial F1 complex assembly factor 2	4.83	15.075	13.255	10.72	7.15	17.65	16.325	12.725	1.01976	1.07963	0.87687	0.953404	0.99039	0.826928	0.0475947	0.0483061	0.111301	0.0349675	0.0510646	0.070152
K08234	yaeR	glyoxylase I family protein	4.8	26.375	35.905	32.93	7.74	21.45	26.685	27.63	1.88183	2.42767	2.54437	1.12075	1.61264	1.83566	0.00923624	0.00133754	0.00173103	0.0367453	0.0192857	0.00501742
K08681	pdxT, pdx2	5'-phosphate synthase pdxT subunit [EC:4.3.3.6]	4.435	59.43	41.045	36.195	9	54.025	32.705	29.405	3.15611	2.69188	2.8449	2.2893	1.70378	1.79753	0.00905625	0.0128781	0.0131789	0.0137451	0.0575776	0.0331586
K11129	NHP2, NOLA2	H/ACA ribonucleoprotein complex subunit 2	11.945	79.14	58.89	33.465	25.005	112.36	73.085	42.355	2.18159	1.89832	1.29014	1.80254	1.4073	0.751101	0.00923624	0.0161567	0.0946963	0.0113894	0.0430702	0.212881
K11131	DKC1, NOLA4, CBF5	H/ACA ribonucleoprotein complex subunit 4 [EC:5.4.99.-]	4.065	23.475	14.95	8.305	8.18	34.845	22.45	12.665	1.91098	1.40186	0.779733	1.75219	1.31715	0.650021	0.0133369	0.0597827	0.325005	0.0114533	0.0512293	0.289251
K11517	HAO	(S)-2-hydroxy-acid oxidase [EC:1.1.3.15]	27.605	93.625	99.745	73.635	43.23	126.545	107.575	100.09	1.17539	1.42307	1.20085	1.1545	1.08933	1.15338	0.0380259	0.0201765	0.0564808	0.0374306	0.0637112	0.0374802
K13444	SUMF1, FGE	formylglycine-generating enzyme [EC:1.8.3.7]	2.65	11.6	8.295	5.965	4.07	14.205	8.165	6.78	1.55838	1.30703	1.0399	1.31178	0.694952	0.524449	0.0448253	0.0976486	0.225469	0.0374306	0.304719	0.452639
K13717	OTUD3	OTU domain-containing protein 3 [EC:3.4.19.12]	6.21	17.715	12.8	13.68	9.035	23.035	18.12	17.895	0.94227	0.596988	0.922666	1.01873	0.848687	1.00416	0.0425647	0.178939	0.066041	0.0191544	0.0588359	0.0225871
K14521	NAT10, KRE33	N-acetyltransferase 10 [EC:2.3.1.-]	1.73	7.585	5.165	3.36	3.04	10.095	6.875	3.72	1.57493	1.15049	0.739768	1.34642	1.02686	0.332901	0.0115286	0.0522959	0.23159	0.0137451	0.0575776	0.532792
K14537	NUG2, GNL2	nuclear GTP-binding protein	3.04	11.015	5.965	3.475	5.26	18.58	10.095	5.54	1.43035	0.614155	-0.0131043	1.50997	0.850045	0.340705	0.0403191	0.372545	0.996436	0.0138682	0.147183	0.594328
K14538	NUG1, GNL3	nuclear GTP-binding protein	3.375	19.595	9.34	4.68	5.56	22.145	11.25	11.105	1.68184	0.832847	0.185914	1.58276	0.826049	0.787516	0.0292554	0.25746	0.876505	0.0184848	0.201219	0.21439
K14554	UTP21, WDR36	U3 small nucleolar RNA-associated protein 21	15.54	65.145	42.625	23.34	26.53	69.935	51.225	42.825	1.28912	0.819347	0.238614	1.07043	0.67622	0.558191	0.0273364	0.134695	0.749967	0.0335329	0.176311	0.250495
K14555	UTP13, TBL3	U3 small nucleolar RNA-associated protein 13	10.96	33.695	19.355	12.46	18.03	46.72	30.975	21.245	1.10063	0.361168	0.0285177	1.12461	0.744319	0.298255	0.0174633	0.398079	0.982917	0.0137451	0.0788815	0.479939
K14561	IMP4	U3 small nucleolar ribonucleoprotein protein IMP4	2.635	19.295	11.855	7.675	7.315	28.155	17.36	12.67	2.36351	1.76982	1.39633	1.51675	1.01063	0.78703	0.0113936	0.0456079	0.119896	0.0228561	0.126829	0.218454
K14564	NOP56	nucleolar protein 56	26.245	127.63	93.98	48.74	45.34	189.625	138.97	90.97	1.74654	1.45307	0.732423	1.67306	1.48892	1.0637	0.00923624	0.0194692	0.21853	0.0113894	0.0268581	0.0529077
K14565	NOP58	nucleolar protein 58	17.94	64.795	47.23	24.22	35.31	120.1	90.49	58.1	1.3141	0.963896	0.175026	1.34154	1.06716	0.639101	0.0283472	0.0976486	0.823553	0.0184848	0.0611013	0.212026
K14572	MDN1, REA1	midasin	5.605	13.53	8.025	6.41	5.22	16.73	12.565	8.885	1.10608	0.677426	0.576241	1.20079	0.895872	0.530823	0.043178	0.195128	0.315255	0.03315	0.099656	0.309896
K14774	UTP25, DEF	U3 small nucleolar RNA-associated protein 25	2.53	14.48	7.955	5.13	4.575	19.215	11.025	6.62	1.92448	1.13538	0.786737	1.72552	1.12538	0.562592	0.0115286	0.104608	0.310854	0.0113243	0.0688204	0.353603
K14793	RRP9	ribosomal RNA-processing protein 9	4.46	21.8	11.58	6.885	8.04	30.52	18.435	11.405	1.65318	0.947886	0.322292	1.50341	1.0849	0.638952	0.00923624	0.0960805	0.646421	0.0113243	0.0508674	0.194614
K14811	DBP3	ATP-dependent RNA helicase DBP3 [EC:3.6.4.13]	2.2	12.395	5.385	3.085	3.975	14.11	8.265	4.31	1.88176	0.837366	0.257749	1.44726	0.866011	0.12798	0.00973533	0.192883	0.77982	0.0138682	0.126987	0.870688
K14823	EBP2, EBNA1BP2	rRNA-processing protein EBP2	8.985	26.935	28.6	22.435	10.915	33.58	26.25	21.36	1.35	1.17396	0.857478	1.51872	1.23608	0.995501	0.0246497	0.0493939	0.162106	0.0113894	0.0410285	0.0600057
K14827	IPI1, TEX10	pre-rRNA-processing protein IPI1	2.275	6.86	3.975	3.76	5.24	11.205	7.975	6.54	1.03539	0.374202	0.518482	0.78003	0.477033	0.364543	0.0272744	0.395539	0.282436	0.0379477	0.210754	0.335297
K14844	PUF6	pumilio homology domain family member 6	2.625	13.305	7.44	4.095	5.075	19.43	11.405	8.275	1.77175	1.03726	0.393342	1.5534	0.99039	0.731488	0.00973533	0.096498	0.595262	0.0113894	0.0754182	0.160792
K14852	RRS1	regulator of ribosome biosynthesis	7.77	31.265	21.125	12.09	12.03	47.295	32.12	18.18	1.45219	0.964815	0.431004	1.57558	1.25524	0.620764	0.0324693	0.136841	0.585819	0.0138682	0.0539821	0.298733
K14857	SPB1, FTSJ3	AdoMet-dependent rRNA methyltransferase SPB1 [EC:2.1.1.-]	11.98	70.71	30.05	22.505	13.745	98.07	49.475	30.79	2.2584	1.4059	1.03379	2.24739	1.54909	1.27656	0.00923624	0.0633196	0.176892	0.0106763	0.0469234	0.0613485
K14863	YTM1, WDR12	ribosome biogenesis protein YTM1	11.435	57.165	33.235	21.18	12.58	78.18	38.78	35.04	1.76716	1.30293	0.824622	2.24558	1.42974	1.31779	0.0437099	0.132312	0.399835	0.0134908	0.0898845	0.106956
K15279	SLC35C1, FUCT1	solute carrier family 35 (GDP-fucose transporter), member C1	1.755	6.305	3.58	3.43	3.125	12.905	5.645	5.735	1.35743	0.618408	0.662877	1.77727	0.817423	0.990225	0.0438625	0.355099	0.383639	0.00940518	0.147447	0.0716743
K15414	C1QBP	complement component 1 Q subcomponent-binding protein, mitochondrial	20.98	59.195	38.28	25.175	27.23	74.77	54.24	43.01	1.00365	0.459431	0.0103866	1.13765	0.921957	0.665073	0.0439466	0.345023	0.996436	0.0235954	0.0688204	0.155486
K15437	AIMP1, ARC1	aminoacyl tRNA synthase complex-interacting multifunctional protein 1	18.645	68.91	36.75	29.69	28.58	81.985	58.84	54.805	1.25796	0.401895	0.409801	1.12651	0.912363	1.01435	0.0403191	0.530773	0.568025	0.0416661	0.114587	0.0712122
K15507	MRM1, PET56	21S rRNA (GM2251-2'-O)-methyltransferase [EC:2.1.1.-]	3.82	18.55	12.755	9.58	4.96	19.22	11.755	10.74	1.71791	1.30891	1.11562	1.61549	1.08469	1.07181	0.0366269	0.104608	0.201462	0.0290738	0.151635	0.147178
K16911	DDX21	ATP-dependent RNA helicase DDX21 [EC:3.6.4.13]	10.08	39.36	25.255	12.445	30.61	80.315	42.375	22.845	1.50217	0.994514	0.13974	1.06454	0.390795	-0.297608	0.016856	0.0959952	0.868456	0.0483023	0.476686	0.603384
K17679	MSS116	ATP-dependent RNA helicase MSS116, mitochondrial [EC:3.6.4.13]	6.015	26.055	19.995	11.69	9.18	50.82	30.325	22.235	1.4266	1.11133	0.650047	2.10318	1.57318	1.34578	0.0474302	0.121661	0.415083	0.0112756	0.0418098	0.047685
K17681	ATAD3A_B	ATPase family AAA domain-containing protein 3A/B	20.385	70.5	48.925	29.78	28.635	100.925	62.24	50.1	1.27309	0.87785	0.418354	1.31223	0.872783	0.573222	0.00971067	0.0538496	0.366686	0.0106763	0.0538509	0.150092
K17981	MTFP1, MTP18	mitochondrial fission process protein 1	20.325	166	133.64	94.315	22.645	113.715	83.51	55.15	2.43731	2.27961	1.98735	2.08446	1.80457	1.36135	0.00923624	0.00903728	0.0212099	0.0113894	0.0323668	0.0549777
K19269	PGP, PGLP	phosphoglycolate phosphatase [EC:3.1.3.18 3.1.3.48]	32.595	196.77	242.21	199.135	22.975	138.855	111.05	109.2	1.81012	2.30053	2.23305	2.0804	1.97459	2.08348	0.0308545	0.0132348	0.0206433	0.0184848	0.0361554	0.0179017
K19828	MTG1	mitochondrial GTPase 1	6.995	20.05	11.95	11.085	7.06	16.62	13.835	9.64	1.20445	0.617817	0.669836	1.03537	0.828127	0.579502	0.0212558	0.197212	0.203773	0.0300266	0.0890392	0.216215
K22071	FDX2	ferredoxin-2, mitochondrial	99.04	227.59	235.32	225.33	122.425	226.155	224.855	208.71	0.971744	1.13578	1.32516	0.830767	0.990098	1.08067	0.0283472	0.0171028	0.0131789	0.0456913	0.0410285	0.0177433
"Core" KEGG genes:
Down-regulated after RL to WL transfer; both sexes			Average TPM								logFC (WL/RL)						Adj P-value (BH)
			Female				Male				Female: WL/RL			Male: WL/RL			Female: WL/RL			Male: WL/RL
KO	gene	descr	f0	f1	f6	f8	m0	m1	m6	m8	f1/f0	f6/f0	f8/f0	m1/m0	m6/m0	m8/m0	f1/f0	f6/f0	f8/f0	m1/m0	m6/m0	m8/m0
K00215	dapB	4-hydroxy-tetrahydrodipicolinate reductase [EC:1.17.1.8]	60.53	21.825	55.085	62.03	58.37	18.17	48.93	55.85	-2.00938	-0.554712	-0.13708	-2.10205	-0.501716	-0.216648	0.0458805	0.570366	0.932554	0.0348796	0.618159	0.858506
K00474	TMLHE	trimethyllysine dioxygenase [EC:1.14.11.8]	30.41	21.99	18.865	14.7	53.03	21.82	21.51	20.295	-1.26924	-1.25771	-1.29077	-1.65617	-1.5209	-1.44953	0.0158368	0.0171028	0.0233564	0.00897521	0.0192857	0.00838312
K00573	E2.1.1.77, pcm	protein-L-isoaspartate(D-aspartate) O-methyltransferase [EC:2.1.1.77]	29.695	12.08	16.595	17.675	52.98	20.97	20.805	25.08	-1.85218	-1.15576	-1.00736	-1.68848	-1.37994	-1.14829	0.0118714	0.063559	0.110538	0.0113243	0.0351413	0.0403364
K00699	UGT	glucuronosyltransferase [EC:2.4.1.17]	51.165	12.07	12.395	13.495	62.335	18.435	16.47	14.52	-2.65479	-2.47412	-2.12804	-2.10762	-2.09967	-2.11465	0.0011905	0.00133754	0.00461619	0.00897521	0.0126166	0.0040512
K00863	DAK, TKFC	triose/dihydroxyacetone kinase / FAD-AMP lyase (cyclizing) [EC:2.7.1.28 2.7.1.29 4.6.1.15]	20.74	13.28	14.26	20.16	27.195	15.91	16.61	21.285	-1.23323	-0.929855	-0.414505	-1.06645	-0.918342	-0.379432	0.0183247	0.0597827	0.402822	0.0259562	0.0653987	0.401399
K00889	PIP5K	1-phosphatidylinositol-4-phosphate 5-kinase [EC:2.7.1.68]	70.655	27.565	44.33	43.985	122.09	42.49	48.445	87.705	-1.78679	-1.11009	-0.893285	-1.76394	-1.55444	-0.798755	0.0119572	0.0913606	0.181392	0.0137451	0.0351413	0.190869
K01697	CBS	cystathionine beta-synthase [EC:4.2.1.22]	22.425	2.805	2.52	4.675	22.895	7.01	9.195	6.34	-3.41198	-3.13055	-2.14783	-1.79968	-1.40072	-1.55497	0.00104741	0.00116282	0.00383519	0.00897521	0.0210669	0.00986062
K01809	manA, MPI	mannose-6-phosphate isomerase [EC:5.3.1.8]	40.645	12.015	13.625	11.25	73.385	22.355	23.685	27.15	-2.10019	-1.75048	-1.83785	-1.917	-1.67198	-1.32539	0.0254143	0.0505263	0.0564808	0.0243546	0.0588359	0.0944409
K01968	E6.4.1.4A	3-methylcrotonyl-CoA carboxylase alpha subunit [EC:6.4.1.4]	8.015	1.045	3.71	4.405	18.27	2.935	4.205	5.17	-2.36074	-1.68205	-0.658953	-2.44653	-1.99315	-1.7552	0.0336879	0.0913606	0.484713	0.0106763	0.0320105	0.02507
K02492	hemA	glutamyl-tRNA reductase [EC:1.2.1.70]	242.755	100.43	209.865	181.86	238.375	114.675	224.675	201.375	-1.88142	-0.683573	-0.625281	-1.42824	-0.289785	-0.345334	0.0136942	0.315941	0.409301	0.040507	0.715061	0.656786
K02719	psbU	photosystem II PsbU protein	1414.37	853.045	2244.57	2289.01	750.22	315.895	788.09	788.7	-1.40922	0.16017	0.438681	-1.62458	-0.139812	0.033265	0.0287137	0.837895	0.534832	0.0161037	0.861401	0.966344
K02737	PSMB5	20S proteasome subunit beta 5 [EC:3.4.25.1]	344.355	309.71	193.9	215.305	264.685	241.485	206.535	191.355	-1.42302	-1.83808	-1.43682	-1.03104	-1.09457	-0.977714	0.0115286	0.00271873	0.0158917	0.0374306	0.0470852	0.0447979
K03094	SKP1, CBF3D	S-phase kinase-associated protein 1	242.99	217.355	216.12	172.805	376.48	271.54	234.23	217.5	-0.775472	-0.722548	-0.755566	-0.868457	-0.85393	-0.775017	0.0476424	0.0768686	0.0787393	0.0343399	0.0535611	0.0504442
K03152	thiJ	protein deglycase [EC:3.5.1.124]	79.685	62.235	52.33	60.305	130.015	69.41	66.25	58.935	-0.903776	-0.973145	-0.642952	-1.16934	-1.07617	-1.06956	0.0212558	0.0170604	0.0955979	0.0106763	0.0192857	0.00986062
K03236	EIF1A	translation initiation factor 1A	1331.24	677.705	395.295	405.865	1136.81	644.23	439.41	362.46	-1.52535	-2.15958	-1.90821	-1.17168	-1.56045	-1.67793	0.0115286	0.00193074	0.00645499	0.0347752	0.0192857	0.00838312
K03695	clpB	ATP-dependent Clp protease ATP-binding subunit ClpB	106.92	57.855	89.53	89.97	156.575	59.815	99.9	100.67	-1.65328	-0.753753	-0.53808	-1.67518	-0.7784	-0.675828	0.00923624	0.147595	0.343836	0.0112756	0.147447	0.190088
K04082	hscB, HSCB, HSC20	molecular chaperone HscB	9.44	2.94	2.81	3.94	15.655	4.9	4.895	5.99	-2.2506	-2.16711	-1.46296	-2.02374	-1.92861	-1.38124	0.0115286	0.0128781	0.0588555	0.0106763	0.0192857	0.0276104
K04958	ITPR1	inositol 1,4,5-triphosphate receptor type 1	4.045	1.82	2.03	2.42	11.515	6.015	7.145	6.525	-1.52774	-1.3728	-1.08876	-1.04419	-0.626886	-0.637964	0.0272744	0.0358065	0.0936557	0.022089	0.149858	0.134956
K05725	PTK2, FAK	focal adhesion kinase 1 [EC:2.7.10.2]	13.65	4.07	2.45	1.805	13.11	3.98	5.07	2.91	-2.13441	-2.74169	-2.90702	-2.02308	-1.55211	-2.17877	0.0272744	0.0128781	0.0166806	0.0198798	0.0718646	0.02507
K06693	PSMD9	26S proteasome non-ATPase regulatory subunit 9	73.9	33.935	35.96	37.815	83.83	47.385	41.435	40.1	-1.69433	-1.44594	-1.16485	-1.22856	-1.22407	-1.10404	0.00698473	0.00919551	0.032207	0.0148838	0.0283527	0.0239706
K07515	HADHA	enoyl-CoA hydratase / long-chain 3-hydroxyacyl-CoA dehydrogenase [EC:4.2.1.17 1.1.1.211]	6.78	3.27	2.37	4.045	16.85	6.055	7.14	8.91	-1.61194	-1.9074	-0.927852	-1.88965	-1.54924	-1.05134	0.0480024	0.0329989	0.249991	0.0138682	0.0494532	0.111111
K08576	CAPN7	calpain-7 [EC:3.4.22.-]	16.24	8.53	7.66	11.165	22.48	10.95	17.625	12.125	-1.64035	-1.58445	-0.983417	-1.27757	-0.983065	-1.07353	0.0297114	0.0360546	0.170198	0.0376549	0.116261	0.081965
K08766	CPT2	carnitine O-palmitoyltransferase 2 [EC:2.3.1.21]	21.5	6.215	5.835	6.295	42.36	9.63	9.525	11.625	-2.31245	-2.26747	-1.9655	-2.36942	-2.12311	-1.75214	0.0475947	0.0577755	0.0988105	0.0290738	0.0636738	0.0872166
K08770	UBC	ubiquitin C	11839.8	5853.09	4759.44	5126.05	15861	8456.61	6753.73	6929.52	-1.57376	-1.67525	-1.33957	-1.27869	-1.36784	-1.19116	0.00923624	0.00757479	0.0238632	0.0191544	0.026023	0.0248277
K08901	psbQ	photosystem II oxygen-evolving enhancer protein 3	385.425	207.28	903.05	864.12	320.81	163.95	603.735	638.3	-1.38038	0.876628	1.03357	-1.33354	0.706412	0.956014	0.0414599	0.187597	0.155969	0.043149	0.292924	0.147178
K08907	LHCA1	light-harvesting complex I chlorophyll a/b binding protein 1	1493.85	738.11	3036.23	3207.3	1401.7	688.765	2127.77	2339.88	-1.52166	0.66633	1.00184	-1.40252	0.428121	0.757239	0.0283472	0.312081	0.167568	0.0367453	0.536855	0.244066
K08910	LHCA4	light-harvesting complex I chlorophyll a/b binding protein 4	1791.56	778.665	2965.89	2912.14	1314.28	618.29	1939.99	2051.51	-1.73159	0.312604	0.538241	-1.49412	0.300907	0.562816	0.0244136	0.694908	0.513366	0.0374306	0.708596	0.436385
K08991	MUS81	crossover junction endonuclease MUS81 [EC:3.1.22.-]	13.72	8.255	9.375	8.65	22.11	12.15	13.175	13.295	-1.58782	-1.28776	-1.08151	-1.18289	-1.12926	-0.890178	0.0380259	0.0739555	0.138843	0.0412641	0.0755868	0.128938
K09510	DNAJB4	DnaJ homolog subfamily B member 4	26.605	18.045	11.05	9.19	23.09	10.295	10.715	13.445	-1.12665	-1.68276	-1.78202	-1.65654	-1.51011	-0.994229	0.0448253	0.0128781	0.0135973	0.0137451	0.0361887	0.0884907
K09676	GAL3ST3	galactose-3-O-sulfotransferase 3 [EC:2.8.2.-]	22.415	14.315	11.545	12.395	571.125	386.145	337.735	296.835	-1.19441	-1.39076	-1.07569	-0.923117	-0.937237	-0.945703	0.00923624	0.00271873	0.0158986	0.0200828	0.0325767	0.0179017
K10580	UBE2N, UBC13	ubiquitin-conjugating enzyme E2 N [EC:2.3.2.23]	124.11	87.33	70.755	58.8	148.855	76.55	74.515	76.175	-1.06961	-1.20591	-1.25789	-1.26775	-1.08725	-0.965062	0.0403191	0.0281576	0.0341929	0.0184848	0.0512293	0.0529077
K10587	UBE3A, E6AP	ubiquitin-protein ligase E3 A [EC:2.3.2.26]	5.715	3.545	3.83	2.75	14.775	9.845	8.305	7.535	-1.38411	-1.3576	-1.45509	-1.13673	-1.12305	-1.14969	0.0330392	0.037399	0.0420696	0.0349675	0.0575776	0.0390697
K11290	SET, TAF1, I2PP2A	template-activating factor I	4.9	2.09	3.7	3.115	9.115	2.035	5.42	4.765	-1.71768	-0.788921	-0.882387	-2.47512	-0.89812	-0.911195	0.0448253	0.248543	0.272861	0.00981383	0.141218	0.129767
K12832	SF3B5, SF3B10	splicing factor 3B subunit 5	197.67	138.95	154.245	194.375	295.38	187.99	232.685	227.18	-1.12167	-0.701631	-0.288219	-1.05612	-0.576334	-0.395845	0.0439466	0.184648	0.659083	0.0476171	0.282135	0.465817
K13210	FUBP	far upstream element-binding protein	142.79	92.845	54.265	50.495	225.395	167.895	131.635	108.555	-1.15127	-1.78672	-1.6876	-0.789133	-0.9541	-1.05107	0.00965911	0.00128498	0.00173103	0.0427868	0.0351413	0.0156148
K15171	SUPT4H1, SPT4	transcription elongation factor SPT4	442.23	231.575	238.79	271.705	450.09	238.27	273.96	270.095	-1.47867	-1.29667	-0.887112	-1.24518	-0.869703	-0.741919	0.00923624	0.0132348	0.0717073	0.0138682	0.0688204	0.0944409
K17260	ACTR2, ARP2	actin-related protein 2	143.98	60.365	62.785	63.23	133.78	82.86	83.81	73.41	-1.78924	-1.60275	-1.36772	-1.04149	-0.841322	-0.865275	0.0013493	0.00218583	0.00853111	0.0184848	0.0577047	0.0371595
K17783	ERV1, GFER, ALR	mitochondrial FAD-linked sulfhydryl oxidase [EC:1.8.3.2]	21.295	11.275	8.085	11.31	36.495	21.68	12.265	13.36	-1.42333	-1.76783	-1.12176	-1.07544	-1.68004	-1.40524	0.0366269	0.0179261	0.0955979	0.0394	0.0205967	0.0225571
K17917	SNX1_2	sorting nexin-1/2	23.15	13.105	15.75	12.255	33.755	21.85	24.26	27.21	-1.31363	-0.976435	-1.12167	-1.07557	-0.721163	-0.484279	0.0133369	0.0434799	0.0361267	0.0162175	0.0877636	0.218454
K22193	GPR89, GPHR	golgi pH regulator	11.065	4.235	3.485	5.96	22.175	7.88	7.185	6.73	-1.9473	-2.06646	-1.16013	-1.85989	-1.88221	-1.72699	0.0475947	0.0445903	0.200995	0.0167296	0.0371378	0.0305432
KEGG genes constitutively over-expressed in female vs. male gametophytes			Average TPM								logFC										Adj P-value (BH)
			Female				Male				Female: RL/WL			Female/male				Male: RL/WL			Female: RL/WL			Female/male				Male: RL/WL
KO	gene	descr	f0	f1	f6	f8	m0	m1	m6	m8	f0/f1	f0/f6	f0/f8	f0/m0	f1/m1	f6/m6	f8/m8	m0/m1	m0/m6	m0/m8	f0/f1	f0/f6	f0/f8	f0/m0	f1/m1	f6/m6	f8/m8	m0/m1	m0/m6	m0/m8
K00919	K00919	4-diphosphocytidyl-2-C-methyl-D-erythritol kinase [EC:2.7.1.148]	53.255	42.8	76.3	70.985	20.53	21.975	34.825	33.25	0.825776	-0.088447	-0.24236	2.12447	1.54296	1.68192	1.68812	0.24426	-0.530995	-0.678712	0.135431	0.89753	0.723425	0.00425247	0.0285327	0.0152194	0.00951952	0.745492	0.380126	0.244988
K01382	K01382	cathepsin E [EC:3.4.23.34]	4.415	12.98	12.73	12.77	0	0	0	0	-0.955948	-1.02127	-1.26154	7.24002	8.56215	8.09761	8.23889	0.366183	-0.163679	-0.262662	0.168185	0.14432	0.0967318	0.00167405	0.000364486	0.000878127	0.000606755	0.913558	0.955983	0.936954
K01841	K01841	phosphoenolpyruvate phosphomutase [EC:5.4.2.9]	9.38	23.42	12.575	15.855	0	0	0	0	-0.934465	-0.137603	-0.686844	7.6672	8.96785	7.64112	8.09138	0.366183	-0.163679	-0.262662	0.159698	0.879641	0.360849	0.00153369	0.000364486	0.00180566	0.000833777	0.913558	0.95688	0.938526
K01858	K01858	myo-inositol-1-phosphate synthase [EC:5.5.1.4]	62.315	47.56	120.705	129.395	4.8	8.505	6.055	4.88	0.962626	-0.592312	-0.857739	4.66733	3.18776	5.00975	5.59491	-0.516939	-0.24989	0.0698406	0.149497	0.390781	0.252749	0.00028983	0.0010991	0.000126711	6.99622e-05	0.592769	0.830946	0.954883
K04097	K04097	prostaglandin-H2 D-isomerase / glutathione transferase [EC:5.3.99.2 2.5.1.18]	469.94	875.83	854.14	655.105	276.715	455.305	414.425	399.81	-0.195881	-0.557853	-0.448888	1.55578	1.63397	1.51419	1.28247	-0.117693	-0.599442	-0.722197	0.700157	0.197682	0.345791	0.0044135	0.00282641	0.00696383	0.0107998	0.839831	0.167559	0.0911635
K07658	K07658	two-component system, OmpR family, alkaline phosphatase synthesis response regulator PhoP	2.59	1.75	0.905	1.33	0	0	0	0	1.05872	1.82889	1.0593	6.64401	5.95147	4.65144	5.32205	0.366183	-0.163679	-0.262662	0.291912	0.10794	0.350632	0.0034179	0.00580671	0.0410513	0.0107998	0.913067	0.955727	0.935446
K08175	K08175	MFS transporter, FHS family, Na+ dependent glucose transporter 1	3.975	2.245	4.345	3.985	0.15	0.04	0	0	1.3713	0.343561	0.245763	6.2328	5.79008	7.1149	7.11371	0.928583	1.22566	1.12668	0.133085	0.686817	0.81373	0.00283597	0.00770419	0.00387444	0.00268201	0.731566	0.622096	0.658036
K10614	K10614	E3 ubiquitin-protein ligase HERC3 [EC:2.3.2.26]	5.035	4.015	2.685	3.425	0	0	0	0	1.02272	1.56888	0.955591	7.26131	6.60477	5.52874	6.04305	0.366183	-0.163679	-0.262662	0.167545	0.0667835	0.244775	0.000671932	0.00107264	0.00571383	0.00220753	0.899041	0.948324	0.925353
K12622	K12622	U6 snRNA-associated Sm-like protein LSm3	31.68	76.065	56.24	68.06	10.605	39.735	32.02	28.47	-0.732173	-0.436109	-0.967946	3.05382	2.21786	2.01364	2.64979	-1.56813	-1.47629	-1.37198	0.113678	0.351111	0.0632595	0.00153369	0.000795997	0.00454799	0.000606755	0.0345962	0.0680972	0.0737411
K12867	K12867	pre-mRNA-splicing factor SYF1	0.77	7.145	1.76	1.61	0	0	0	0	-2.8091	-0.963989	-0.967418	5.07928	8.25457	5.87959	5.78404	0.366183	-0.163679	-0.262662	0.0119572	0.375819	0.440563	0.0242425	0.000364486	0.00696383	0.00599795	0.912364	0.955535	0.934365
K13753	K13753	solute carrier family 24 (sodium/potassium/calcium exchanger), member 5	1.125	5.245	2.605	4.68	0	0	0	0	-1.08697	-0.0889694	-1.18615	5.2874	6.74055	5.21269	6.21088	0.366183	-0.163679	-0.262662	0.370795	0.963566	0.376814	0.0371532	0.00450831	0.0375333	0.00649349	0.917753	0.9578	0.9402
K19400	K19400	leucine zipper transcription factor-like protein 1	2.865	12.555	6.025	5.43	0	0	0	0	-1.57736	-0.655882	-0.62552	6.10176	8.04529	6.59396	6.46461	0.366183	-0.163679	-0.262662	0.0500587	0.44296	0.529948	0.00356336	0.000364486	0.00199785	0.0020891	0.907431	0.952949	0.930089
K20704	K20704	protein ECT2	0.325	1.79	1.5	1.365	0	0	0	0	-1.88992	-1.66868	-1.69208	4.76178	7.01788	6.26678	6.1912	0.366183	-0.163679	-0.262662	0.10073	0.153519	0.188964	0.04576	0.00221499	0.00606025	0.00471292	0.913558	0.956033	0.937848
K21421	K21421	NADPH oxidase 2 [EC:1.-.-.-]	3.64	5.015	1.805	1.915	0	0	0	0	-0.165154	1.14731	0.781958	6.96256	7.4939	5.65157	5.91794	0.366183	-0.163679	-0.262662	0.907848	0.299117	0.53853	0.00835851	0.00360693	0.0375333	0.0148432	0.925212	0.961805	0.944315
K21919	K21919	BTB/POZ domain-containing protein KCTD9	0.48	2.425	2.38	2.745	0	0	0	0	-1.78037	-1.87269	-2.30305	4.16174	6.30829	5.87075	6.20213	0.366183	-0.163679	-0.262662	0.0584767	0.0577578	0.032207	0.0163313	0.000409126	0.0010244	0.000606755	0.878488	0.93659	0.908553
KEGG genes over-expressed in female vs. male gametophytes in response to gametogenic (WL) conditions			Average TPM								logFC										Adj P-value (BH)
			Female				Male				Female: RL/WL			Female/male				Male: RL/WL			Female: RL/WL			Female/male				Male: RL/WL
KO	gene	descr	f0	f1	f6	f8	m0	m1	m6	m8	f0/f1	f0/f6	f0/f8	f0/m0	f1/m1	f6/m6	f8/m8	m0/m1	m0/m6	m0/m8	f0/f1	f0/f6	f0/f8	f0/m0	f1/m1	f6/m6	f8/m8	m0/m1	m0/m6	m0/m8
K00331	nuoB	NADH-quinone oxidoreductase subunit B [EC:7.1.1.2]	15.245	55.475	33.69	40.6	9.03	5.095	14.29	18.67	-1.45497	-0.905244	-1.38684	1.72825	4.06004	2.09113	2.47776	0.876831	-0.542364	-0.637322	0.224954	0.479169	0.299829	0.277048	0.0285327	0.174436	0.0762675	0.689704	0.784847	0.739496
K00721	DPM1	dolichol-phosphate mannosyltransferase [EC:2.4.1.83]	14.59	30.83	27.19	26.07	20.605	22.655	26.085	23.59	-0.52131	-0.474393	-0.643336	0.335208	1.03782	0.622318	0.751593	0.181302	-0.187283	-0.226951	0.234878	0.27465	0.181392	0.473423	0.0382056	0.198875	0.0897842	0.725727	0.697334	0.628987
K00927	PGK, pgk	phosphoglycerate kinase [EC:2.7.2.3]	334.9	473.05	1240.85	928.205	365.665	307.075	613.35	510.25	0.377867	-1.11365	-0.986844	0.592029	0.949156	1.36354	1.28034	0.734994	-0.342141	-0.298536	0.530692	0.0750737	0.114437	0.315461	0.163598	0.0551733	0.0439913	0.194336	0.584447	0.644908
K01270	pepD	dipeptidase D [EC:3.4.13.-]	38.215	33.725	75.995	70.905	31.65	22.54	42.38	34.055	0.623456	-0.493267	-0.832927	0.883008	1.2308	1.1175	1.76398	0.971245	-0.258771	0.0480469	0.335378	0.461376	0.243266	0.199992	0.132482	0.149477	0.0166988	0.130508	0.738892	0.954883
K02210	MCM7, CDC47	DNA replication licensing factor MCM7 [EC:3.6.4.12]	1.15	7.035	3.045	4.32	1.635	2.715	4.175	4.07	-1.78737	-1.00932	-1.41523	0.223505	1.54956	-0.0714754	0.576258	-0.461312	-1.3043	-1.06248	0.0366269	0.224602	0.112692	0.838685	0.0445996	0.941828	0.394103	0.586009	0.0904406	0.155486
K02330	POLB	DNA polymerase beta [EC:2.7.7.7 4.2.99.-]	0.375	3.11	0.385	0	0	0	0	0	-2.0587	0.331955	1.6363	2.44654	4.87142	1.9509	0.54757	0.366183	-0.163679	-0.262662	0.0661111	0.837792	0.281709	0.118335	0.00221499	0.229351	0.735303	0.860626	0.933394	0.896326
K02601	nusG	transcriptional antiterminator NusG	0.835	0.925	2.6	1.855	0	0	0	0	-0.0430314	-1.63799	-1.45389	4.77362	5.18284	6.24794	5.96485	0.366183	-0.163679	-0.262662	0.990958	0.170895	0.287456	0.052385	0.028932	0.00696383	0.00649349	0.913645	0.957121	0.938526
K02639	petF	ferredoxin	83.565	133.55	196.54	205.135	77.525	116.79	143.94	138.645	-0.154012	-0.815009	-1.04855	0.700793	0.684009	0.876884	1.06306	-0.170797	-0.638918	-0.686284	0.802681	0.103538	0.0574843	0.172615	0.235614	0.118525	0.0418803	0.786752	0.190702	0.149942
K02876	RP-L15	large subunit ribosomal protein L15	286.41	422.605	661.5	657.615	182.705	354.495	365.235	328.72	-0.0585029	-0.820834	-1.03491	1.28749	0.817086	1.3546	1.55546	-0.52891	-0.753728	-0.766935	0.956657	0.14821	0.0955979	0.0549178	0.224876	0.0478337	0.0150374	0.344552	0.183134	0.161258
K03671	trxA	thioredoxin 1	289.695	582.045	632.295	592.565	498.515	623.895	559.105	499.085	-0.244957	-0.561288	-0.680112	0.0908184	0.370903	0.607546	0.729187	0.0351271	-0.0445609	-0.0417434	0.465218	0.103538	0.06687	0.822205	0.368478	0.120324	0.0439913	0.941706	0.918573	0.930357
K03754	EIF2B2	translation initiation factor eIF-2B subunit beta	6.18	12.285	12.055	8.385	2.245	2.35	7.385	8.135	-0.64004	-0.535222	-0.0128672	2.08978	2.78464	1.10459	0.409976	0.0548193	-1.52042	-1.69267	0.440776	0.530773	0.9971	0.0911139	0.0145675	0.231438	0.651937	0.97651	0.151684	0.10038
K03955	NDUFAB1	NADH dehydrogenase (ubiquinone) 1 alpha/beta subcomplex 1	143.56	266.655	272.965	296.98	148.465	231.64	204.18	184.39	-0.346773	-0.51661	-0.856967	0.694067	0.750562	0.929326	1.26707	-0.290278	-0.281351	-0.283963	0.519346	0.311714	0.120322	0.199992	0.222655	0.121217	0.0257246	0.619684	0.615266	0.606972
K05719	ITGB1, CD29	integrin beta 1	0.095	0.72	0.78	1.185	0	0	0	0	-2.15362	-2.32784	-3.21903	2.37976	4.89956	4.54392	5.33613	0.366183	-0.163679	-0.262662	0.176174	0.145145	0.0622882	0.249694	0.0231144	0.0395832	0.0074296	0.909513	0.954316	0.932586
K05808	yhbH	putative sigma-54 modulation protein	42.345	89.63	158.345	122.07	50.26	45.93	66.935	58.535	-0.340469	-1.31991	-1.05155	0.417753	1.42957	1.56618	1.33253	0.671345	-0.171485	-0.136775	0.575987	0.0281576	0.086917	0.481918	0.0327207	0.0152194	0.0255169	0.223126	0.799945	0.847127
K06997	yggS, PROSC	PLP dependent protein	43.88	141.265	119.555	122.02	30.265	108.575	67.39	72.92	-1.10067	-0.967171	-1.25671	1.30022	0.907596	1.30197	1.31266	-1.49329	-0.965415	-1.24426	0.0554887	0.103373	0.0564808	0.0610759	0.179158	0.0552923	0.0340344	0.0184848	0.103649	0.0371595
K08967	mtnD, mtnZ, ADI1	1,2-dihydroxy-3-keto-5-methylthiopentene dioxygenase [EC:1.13.11.53 1.13.11.54]	6.925	24.05	14.515	13.5	17.575	8.215	17.19	8.72	-1.37642	-0.640129	-0.835132	-0.116133	2.29596	0.686346	1.29775	1.03568	0.162349	0.578752	0.163126	0.562491	0.477548	0.934424	0.0445996	0.521722	0.202171	0.303903	0.900736	0.600097
K09567	PPIH, CYPH	peptidyl-prolyl isomerase H (cyclophilin H) [EC:5.2.1.8]	18.875	66.245	31.935	32.945	19.58	27.44	31.275	25.225	-1.10776	-0.21606	-0.498428	0.569411	1.50014	0.267435	0.741367	-0.177031	-0.518035	-0.326472	0.0564019	0.749972	0.449279	0.356003	0.0202201	0.691684	0.190966	0.812858	0.372247	0.600131
K09958	K09958	uncharacterized protein	15.8	31.43	31.055	26.15	21.805	21.99	19.68	14.49	-0.499663	-0.619016	-0.563981	0.274299	1.07392	1.17579	1.38909	0.299955	0.28248	0.550812	0.36999	0.262666	0.363255	0.662112	0.102735	0.0741295	0.0288288	0.626319	0.649194	0.340282
K10689	PEX4	peroxin-4 [EC:2.3.2.23]	68.25	116.075	108.875	133.48	47.43	65.945	49.715	49.035	-0.200999	-0.119675	-0.67706	1.2575	1.34526	1.48024	1.92302	-0.113233	0.103068	-0.0115417	0.788631	0.877413	0.295678	0.0768057	0.0542839	0.0410513	0.00649349	0.897582	0.899902	0.988384
K10863	APTX	aprataxin [EC:3.1.11.7 3.1.11.8 3.1.12.2]	0.09	1.73	1.4	1.12	0	0	0	0.08	-3.37226	-2.61237	-3.09608	1.59538	5.33383	4.04407	3.64733	0.366183	-0.163679	-1.04413	0.0366269	0.105751	0.0719256	0.412978	0.00578091	0.0410513	0.032445	0.899041	0.948324	0.609682
K10879	XRCC2	DNA-repair protein XRCC2	7.82	9.815	15.5	18.335	4.555	9.025	8.31	9.41	0.190359	-0.578292	-1.05341	1.55037	0.639959	1.35057	1.50425	-0.720054	-0.778089	-1.09952	0.803318	0.282714	0.0800244	0.052385	0.368478	0.043052	0.0130861	0.235809	0.230474	0.0843977
K11143	DNAI2	dynein intermediate chain 2, axonemal	7.285	14.46	8.725	12.105	1.405	1.185	10.705	14.525	-0.361932	0.388788	-0.348558	3.90155	5.26145	1.08724	0.867274	0.997966	-2.42552	-3.38283	0.802681	0.781183	0.817967	0.0755055	0.0292227	0.450415	0.441262	0.747151	0.204237	0.0656232
K11206	NIT1, ybeM	deaminated glutathione amidase [EC:3.5.1.128]	5.88	8.205	10.925	14.21	12.135	9.03	10.065	8.805	-0.0436312	-0.587504	-1.18817	-0.339648	0.521989	0.682229	1.30981	0.818006	0.434373	0.461284	0.98199	0.350612	0.0861063	0.615369	0.524212	0.316183	0.0418803	0.13636	0.463873	0.44129
K11380	NTO1	NuA3 HAT complex component NTO1	0.27	2.18	1.635	1.415	0	0	0	0	-2.24999	-1.77726	-1.83289	3.30681	5.92298	4.92039	4.87704	0.366183	-0.163679	-0.262662	0.102955	0.208019	0.249533	0.129726	0.0046813	0.0230942	0.0148318	0.911216	0.954901	0.933667
K11418	HDAC11	histone deacetylase 11 [EC:3.5.1.98]	0.065	0.465	0.775	1.235	0	0	0	0	-1.4259	-2.13077	-2.89351	1.71647	3.50855	3.68356	4.34732	0.366183	-0.163679	-0.262662	0.294863	0.115613	0.0564808	0.287123	0.0433652	0.0345542	0.00649349	0.877425	0.93659	0.907954
K11853	USP34	ubiquitin carboxyl-terminal hydrolase 34 [EC:3.4.19.12]	2.495	8.985	11.445	12.67	2.705	2.065	1.35	1.215	-1.23361	-1.61703	-1.96774	1.62711	3.3034	3.80854	4.41204	0.442673	0.564404	0.817191	0.186865	0.0976486	0.0618329	0.185463	0.0123346	0.0138221	0.00584595	0.791358	0.729002	0.603384
K13703	ABHD11	abhydrolase domain-containing protein 11	0.475	2.4	0.8	1.645	0	0	0	0	-2.67241	-1.23967	-2.42706	2.31556	5.35415	3.39155	4.47996	0.366183	-0.163679	-0.262662	0.148999	0.562491	0.244775	0.346196	0.0331182	0.184127	0.0530851	0.919646	0.958149	0.942201
K16455	CEP41, TSGA14	centrosomal protein CEP41	1.11	3.45	3.265	2.78	0.74	0.785	2.19	2.3	-1.04115	-1.04681	-0.981502	1.82374	3.01916	1.84381	1.22752	0.154273	-1.02673	-1.57772	0.312345	0.301206	0.399835	0.178387	0.0285327	0.131392	0.226438	0.935546	0.437064	0.194665
K16743	ASPM, ASP	abnormal spindle-like microcephaly-associated protein	0.625	2.76	0.49	1.155	0.33	0.085	0.745	0.615	-1.45297	0.950717	-0.591283	2.29908	5.01427	-0.0832372	1.61194	1.26222	-1.43161	-1.27842	0.271372	0.576953	0.755648	0.204145	0.0147072	0.967709	0.283486	0.569381	0.423614	0.484708
K18201	AGPHD1	hydroxylysine kinase [EC:2.7.1.81]	0.15	2.295	0.71	1.315	0	0	0	0	-3.17026	-1.62582	-2.73567	2.44654	5.98298	3.90868	4.91955	0.366183	-0.163679	-0.262662	0.0439466	0.315941	0.107536	0.238821	0.00465926	0.0741295	0.0144614	0.911246	0.954901	0.933667
K18204	D2HGDH	D-2-hydroxyglutarate dehydrogenase [EC:1.1.99.39]	0.405	2.6	1.02	1.345	0	0	0	0	-1.58042	-0.668697	-1.10245	2.84564	4.79224	3.35066	3.68543	0.366183	-0.163679	-0.262662	0.240318	0.67166	0.500715	0.135118	0.0132373	0.0831241	0.0414463	0.896692	0.948324	0.923069
K20404	DEPDC5	DEP domain-containing protein 5	51.485	183.215	128.475	119.975	57.535	166.045	95.545	68.89	-0.990191	-0.604585	-0.721165	0.44265	0.776554	0.96359	1.26982	-0.656287	-0.0836447	0.106003	0.0584767	0.238875	0.200359	0.406754	0.213668	0.115797	0.0258462	0.200492	0.907817	0.878554
K22069	LYRM4	LYR motif-containing protein 4	35.745	97.415	98.76	116.645	52.595	76.885	79.28	79.505	-0.89237	-1.04916	-1.50257	0.267493	0.944687	0.815231	1.15439	-0.215176	-0.501424	-0.615679	0.143765	0.0968411	0.0325022	0.707333	0.13942	0.176816	0.0418803	0.761061	0.383831	0.275908
K22647	MINDY3_4	ubiquitin carboxyl-terminal hydrolase MINDY-3/4 [EC:3.4.19.12]	0.16	1.67	1.24	1.685	0	0	0	0	-2.4052	-1.95668	-2.32496	2.11568	4.88706	3.90868	4.17798	0.366183	-0.163679	-0.262662	0.1682	0.269584	0.236442	0.345985	0.0327207	0.0839763	0.0459103	0.913558	0.955983	0.937446
KEGG genes constitutively over-expressed in male vs. female gametophytes			Average TPM								logFC										Adj P-value (BH)
			Female				Male				Female: RL/WL			Female/male				Male: RL/WL			Female: RL/WL			Female/male				Male: RL/WL
KO	gene	descr	f0	f1	f6	f8	m0	m1	m6	m8	f0/f1	f0/f6	f0/f8	f0/m0	f1/m1	f6/m6	f8/m8	m0/m1	m0/m6	m0/m8	f0/f1	f0/f6	f0/f8	f0/m0	f1/m1	f6/m6	f8/m8	m0/m1	m0/m6	m0/m8
K09676	GAL3ST3	galactose-3-O-sulfotransferase 3 [EC:2.8.2.-]	22.415	14.315	11.545	12.395	571.125	386.145	337.735	296.835	1.19441	1.39076	1.07569	-3.93646	-4.20775	-4.38998	-4.06644	0.923117	0.937237	0.945703	0.00923624	0.00271873	0.0158986	4.04962e-07	3.0704e-07	1.6539e-07	3.82109e-07	0.0200828	0.0325767	0.0179017
K11295	HMGB2	high mobility group protein B2	0	0.06	0	0	31.655	40.5	29.175	24.64	-0.731486	0.355344	0.0761307	-8.68255	-7.95196	-8.86072	-8.53411	-0.000896749	0.177173	0.224568	0.865054	0.927496	0.996364	0.00356336	0.0035296	0.00391071	0.00391363	0.999716	0.845552	0.788048
K15710	SHPRH	E3 ubiquitin-protein ligase SHPRH [EC:3.6.4.- 2.3.2.27]	0.405	1.01	0.925	0.395	87.49	133.515	105.86	82.865	-1.26507	-0.709232	-0.232636	-6.19201	-5.18205	-5.52475	-5.84819	-0.255112	-0.041973	0.111181	0.353776	0.650341	0.931903	0.000671932	0.000364486	0.000444641	0.000606755	0.801569	0.96367	0.920323
KEGG genes over-expressed in male vs. female gametophytes in response to gametogenic (WL) conditions			Average TPM								logFC										Adj P-value (BH)
			Female				Male				Female: RL/WL			Female/male				Male: RL/WL			Female: RL/WL			Female/male				Male: RL/WL
KO	gene	descr	f0	f1	f6	f8	m0	m1	m6	m8	f0/f1	f0/f6	f0/f8	f0/m0	f1/m1	f6/m6	f8/m8	m0/m1	m0/m6	m0/m8	f0/f1	f0/f6	f0/f8	f0/m0	f1/m1	f6/m6	f8/m8	m0/m1	m0/m6	m0/m8
K00145	argC	N-acetyl-gamma-glutamyl-phosphate reductase [EC:1.2.1.38]	20.47	29.475	35.535	30.505	65.66	183.71	150.53	105.365	0.150876	-0.406857	-0.367009	-0.866492	-1.98509	-1.45228	-1.18562	-0.967722	-0.992649	-0.68614	0.905034	0.652433	0.729812	0.302867	0.0448759	0.122912	0.142706	0.222169	0.219844	0.39631
K00613	GATM	glycine amidinotransferase [EC:2.1.4.1]	0	0	0	0	0	0	0.725	2.105	0.0657506	0.355344	0.0761307	0.886363	1.1868	-1.84529	-3.22261	0.366183	-2.37631	-4.03284	0.990958	0.877497	0.994325	0.644756	0.608287	0.306656	0.0434414	0.889171	0.141943	0.0156148
K00729	ALG5	dolichyl-phosphate beta-glucosyltransferase [EC:2.4.1.117]	0.645	1.9	1.225	0.575	2.95	4.185	3.315	4.03	-0.956089	-0.452959	0.32414	-1.29888	-0.503106	-0.909591	-2.08799	-0.160311	-0.0636665	-0.464971	0.338933	0.69751	0.836153	0.189467	0.62567	0.352748	0.0434414	0.860626	0.945742	0.509582
K00928	lysC	aspartate kinase [EC:2.7.2.4]	4.26	2.925	3.555	2.85	13.52	19.275	16.625	13.725	1.01858	0.565096	0.653932	-1.10828	-2.29173	-1.84141	-1.82646	-0.164872	-0.168036	-0.0642525	0.272232	0.539715	0.532002	0.172615	0.0285327	0.0490233	0.0418803	0.853247	0.842362	0.94269
K00933	E2.7.3.2	creatine kinase [EC:2.7.3.2]	1.265	1.03	1.265	1.195	2.895	1.245	2.205	14.245	0.889904	0.352905	0.312706	-0.306735	0.408523	-0.0788715	-2.97871	1.60516	0.580769	-2.35927	0.596534	0.844583	0.88701	0.839043	0.857907	0.963824	0.0228323	0.184794	0.653728	0.0177433
K02320	POLA1	DNA polymerase alpha subunit A [EC:2.7.7.7]	1.325	1.29	1.605	2.445	3.025	4.385	11.53	9.935	0.210386	-0.301096	-0.980323	-0.447884	-0.884995	-2.02887	-1.21983	-0.226725	-1.88208	-1.75227	0.883091	0.774036	0.295302	0.621202	0.381146	0.0152194	0.0671271	0.790244	0.0192857	0.0130339
K02541	MCM3	DNA replication licensing factor MCM3 [EC:3.6.4.12]	7.725	7.76	11.845	9.31	15.66	12.455	39.525	41.025	0.72111	-0.134492	-0.137731	-0.297304	-0.446679	-1.22058	-1.35307	0.571735	-1.05777	-1.1935	0.349806	0.881696	0.904764	0.693202	0.647819	0.0839763	0.0459103	0.344611	0.0792877	0.0409372
K02603	ORC1	origin recognition complex subunit 1	1.445	1.46	2.74	1.54	4.795	6.11	9.08	8.095	0.506	-0.52163	-0.00495888	-1.11285	-1.54275	-1.36917	-1.85928	0.0760998	-0.777956	-0.751392	0.700157	0.618164	0.998578	0.2232	0.165536	0.115797	0.0439913	0.932581	0.215353	0.219911
K03354	APC7	anaphase-promoting complex subunit 7	3.36	6.025	3.655	3.325	7.745	10.385	12.32	6.595	-0.13888	0.334751	0.620913	-0.686668	-0.54895	-1.26676	-1.41546	-0.00116197	-0.245337	-0.107878	0.886916	0.656828	0.455634	0.262973	0.434992	0.0734653	0.0491056	0.999716	0.647377	0.869973
K03515	REV1	DNA repair protein REV1 [EC:2.7.7.-]	7.845	3.735	4.295	4.13	13.28	9.435	14.545	14.865	1.73611	1.33446	1.20219	0.244292	-0.693634	-1.23863	-1.34072	0.798182	-0.148457	-0.382816	0.00971067	0.0212254	0.0493298	0.619879	0.309786	0.0410513	0.018948	0.0675227	0.777168	0.376863
K04958	ITPR1	inositol 1,4,5-triphosphate receptor type 1	4.045	1.82	2.03	2.42	11.515	6.015	7.145	6.525	1.52774	1.3728	1.08876	-0.777208	-1.26076	-1.52312	-1.228	1.04419	0.626886	0.637964	0.0272744	0.0358065	0.0936557	0.132114	0.0779175	0.0286104	0.0438941	0.022089	0.149858	0.134956
K06272	ILK	integrin-linked kinase [EC:2.7.11.1]	0	0	0.085	0	0	0	0.285	4.37	0.0657506	-0.42144	0.0761307	0.886363	1.1868	-0.793535	-5.06135	0.366183	-2.10134	-5.87159	0.990958	0.857758	0.995056	0.669515	0.633733	0.689207	0.00471292	0.894393	0.220396	0.00264979
K06675	SMC4	structural maintenance of chromosome 4	1.785	1.69	2.065	1.17	6.135	3.905	11.145	9.22	0.843986	0.498626	1.42746	-0.977237	-0.5653	-2.02019	-2.89857	1.25592	-0.544329	-0.49387	0.423776	0.634112	0.252142	0.232967	0.655471	0.0410513	0.0128088	0.0639863	0.377085	0.428781
K06689	UBE2D, UBC4, UBC5	ubiquitin-conjugating enzyme E2 D [EC:2.3.2.23]	176.09	107.295	117.91	88.935	372.625	270.965	245.68	210.855	1.07468	0.868275	0.904733	-0.441017	-0.944607	-0.864062	-0.946644	0.571086	0.44523	0.399107	0.0135849	0.0389276	0.0420696	0.261856	0.0421751	0.0613221	0.0257246	0.125217	0.247943	0.294006
K07375	TUBB	tubulin beta	58.03	65.49	70.505	65.1	156.71	180.145	295.295	375.065	0.364382	0.152214	0.155909	-0.530692	-0.763615	-1.62755	-2.0992	0.131459	-0.94464	-1.41259	0.592944	0.849738	0.862476	0.414679	0.328384	0.0410513	0.00649349	0.891619	0.153829	0.0371595
K07915	RAB28	Ras-related protein Rab-28	0	0	0	0	0	0	4.685	22.685	0.0657506	0.355344	0.0761307	0.886363	1.1868	-5.12239	-7.43562	0.366183	-5.65341	-8.24585	0.990958	0.899963	0.996364	0.727099	0.688043	0.0164791	0.000862209	0.913067	0.0192857	0.00210059
K07935	IFT22, RABL5	intraflagellar transport protein 22	0.11	0.755	1.29	0.155	0.365	0	4.195	13.485	-1.29583	-1.62288	0.141097	0.197545	3.37849	-1.3431	-5.12022	1.88511	-3.16352	-5.17667	0.644761	0.526836	0.992171	0.961725	0.280515	0.512428	0.0255169	0.513214	0.138305	0.016092
K07944	ARL3	ADP-ribosylation factor-like protein 3	3.085	5.585	4.38	4.565	12.46	16.625	33.795	60.05	-0.329437	0.306669	-0.375334	-0.999196	-0.889297	-2.87402	-3.18662	-0.219537	-1.56815	-2.56276	0.898602	0.894475	0.88701	0.532636	0.62544	0.0852305	0.0258462	0.889395	0.130598	0.0175395
K07955	ARL8	ADP-ribosylation factor-like protein 8	0	0	0	0	0.355	0.375	2.835	5.15	0.0657506	0.355344	0.0761307	-1.06445	-0.72308	-3.77777	-4.43271	0.407121	-2.35798	-3.29213	0.990958	0.897942	0.996252	0.623793	0.78678	0.0768127	0.0216025	0.872451	0.135731	0.0306779
K08017	AVIL	advillin	0.575	0.68	0.635	0.4	3.855	3.29	5.605	4.235	0.438909	0.29532	0.652098	-1.78152	-1.6661	-2.50817	-2.62559	0.554325	-0.431328	-0.191971	0.792593	0.85697	0.699344	0.128038	0.201918	0.0410513	0.0303528	0.463042	0.556112	0.831296
K08104	HS3ST5	[heparan sulfate]-glucosamine 3-sulfotransferase 5 [EC:2.8.2.23]	4.885	7.92	6.5	7.14	14.915	24.905	29.845	26.82	-0.248229	-0.116707	-0.568491	-1.04359	-1.3062	-1.94662	-1.58333	-0.51084	-1.01974	-1.10823	0.77904	0.89202	0.444951	0.129726	0.0599694	0.00696383	0.0128088	0.305988	0.0636738	0.0331642
K08850	AURKX	aurora kinase, other [EC:2.7.11.1]	5.515	8.67	5.315	10.72	18.745	18.12	31.925	34.095	0.0863888	0.349188	-0.772976	-1.11635	-0.83365	-1.95807	-1.19677	0.369088	-0.492534	-0.853397	0.950904	0.675581	0.316075	0.134115	0.307749	0.0164791	0.0592726	0.546012	0.381615	0.121918
K08852	ERN1	serine/threonine-protein kinase/endoribonuclease IRE1 [EC:2.7.11.1 3.1.26.-]	4.085	3.6	2.36	1.715	14.13	14.065	6.39	4.345	0.728106	1.19746	1.45468	-1.03726	-1.33926	-0.915598	-0.779847	0.426101	1.31912	1.71209	0.227918	0.0741074	0.0594625	0.0851448	0.0445996	0.191615	0.252737	0.339111	0.0268581	0.00738484
K09498	CCT6	T-complex protein 1 subunit zeta	35.54	113.555	77.335	55.72	77.23	158.275	164.45	151.77	-1.03587	-0.618612	-0.276943	-0.43335	-0.142179	-0.70238	-1.03285	-0.744697	-0.887641	-0.876446	0.0337615	0.178939	0.620272	0.363889	0.823873	0.176816	0.0400112	0.0906048	0.0680972	0.0540076
K09507	DNAJB1	DnaJ homolog subfamily B member 1	0.065	0.075	0.055	0	0.79	2.655	2.69	4.61	-0.02247	0.258771	0.785146	-2.48666	-3.81064	-4.28749	-5.73792	-1.34645	-1.54206	-2.46611	0.993897	0.922872	0.787431	0.19241	0.0537694	0.0410513	0.00599795	0.226203	0.192879	0.031666
K09578	PIN1	peptidyl-prolyl cis-trans isomerase NIMA-interacting 1 [EC:5.2.1.8]	6.7	11.745	10.52	7.655	16.695	30.355	24.105	19.69	-0.271833	-0.224609	0.0170091	-0.855708	-0.971093	-0.858895	-0.958465	-0.387219	-0.227797	-0.0857479	0.57502	0.649767	0.996252	0.0943033	0.0618686	0.0869992	0.0451002	0.367946	0.622734	0.879996
K10359	MYO7A, USH1B	myosin VIIa	0.63	0.615	0.105	0.075	1.705	1.635	4.07	10.21	0.674627	0.955476	1.0546	-0.191336	-0.64122	-3.82586	-5.87325	0.224744	-2.67905	-4.62732	0.86273	0.769245	0.77982	0.961725	0.864185	0.151162	0.0205556	0.944389	0.153829	0.0161444
K10395	KIF4_21_27	kinesin family member 4/21/27	1.38	1.66	0.505	0.64	3.325	3.495	7.28	5.245	0.493382	2.019	0.903991	-0.573161	-1.32216	-3.92825	-3.12022	-0.255615	-1.33609	-1.64307	0.774345	0.176558	0.581594	0.639504	0.341078	0.0152194	0.0168334	0.820648	0.113931	0.044872
K10409	DNAI1	dynein intermediate chain 1, axonemal	0.11	0	0.285	0	0.625	0.05	0.91	8.19	1.62592	-0.652719	1.6363	-0.303376	0.460276	-0.898276	-6.25172	2.38958	-1.24762	-4.31204	0.405912	0.73128	0.455634	0.88091	0.882139	0.580309	0.00220753	0.164518	0.380722	0.0040512
K10410	DNALI	dynein light intermediate chain, axonemal	0.28	0	0.065	0.74	0.74	0.63	7.97	47.62	2.48619	1.999	-0.673391	-0.345265	-1.88662	-4.99295	-5.23026	0.944837	-2.64868	-5.55839	0.395525	0.502579	0.836372	0.908962	0.614213	0.0783106	0.0074296	0.725727	0.130629	0.00501742
K10411	DNAL1	dynein light chain 1, axonemal	0	0	0.265	0	0	0.225	1.435	13.5	0.0657506	-1.22822	0.0761307	0.886363	0.118625	-1.48936	-5.95696	-0.701988	-3.60394	-6.76719	0.990958	0.584004	0.996364	0.730856	0.97504	0.4477	0.00471292	0.801569	0.075859	0.00287997
K10414	DYNC2H, DNCH2	dynein heavy chain 2, cytosolic	2.11	2.955	2.485	2.22	5.885	4.385	7.81	11.94	0.704118	0.183436	0.1159	-0.023068	-0.504453	-0.830479	-1.44878	0.222733	-0.623975	-1.30982	0.376601	0.847452	0.929312	0.98331	0.610465	0.278871	0.0467275	0.791358	0.329628	0.0392004
K10417	DYNC2LI	dynein light intermediate chain 2, cytosolic	0	0	0	0	0	0	1.795	3.175	0.0657506	0.355344	0.0761307	0.886363	1.1868	-1.95075	-3.07327	0.366183	-2.48177	-3.8835	0.990958	0.862949	0.993216	0.610112	0.570417	0.236397	0.0367528	0.873033	0.0926639	0.0130339
K10599	PRPF19, PRP19	pre-mRNA-processing factor 19 [EC:2.3.2.27]	13.565	17.21	12.37	7.64	25.725	34.245	30.975	26.48	0.196071	0.549194	1.02639	-0.127025	-0.413794	-0.749518	-1.19562	-0.0906972	-0.0732987	-0.042205	0.666872	0.165585	0.0361267	0.778294	0.381146	0.0988147	0.0111519	0.860558	0.885442	0.937848
K10735	GINS4, SLD5	GINS complex subunit 4	1.415	5.06	2.51	3.58	3.81	8.78	11.415	8.83	-1.21497	-0.384117	-1.10957	-0.604111	-0.249573	-1.62999	-0.718101	-0.860427	-1.41	-1.22356	0.141504	0.696723	0.231474	0.480641	0.76183	0.0431842	0.252737	0.126985	0.0408892	0.0447271
K10801	MBD4	methyl-CpG-binding domain protein 4 [EC:3.2.2.-]	1.495	0.765	2.475	2.12	8.06	8.19	5.645	5.58	1.99606	0.172285	0.206792	-1.65874	-3.46942	-1.39998	-1.55148	0.185386	0.431047	0.314054	0.13656	0.899361	0.911017	0.101957	0.0147072	0.176816	0.112719	0.817586	0.534462	0.669584
K11153	RDH12	retinol dehydrogenase 12 [EC:1.1.1.300]	25.1	24.68	20.305	20.425	71.695	44.25	48.985	61.09	0.570262	0.745687	0.493736	-0.898199	-0.504336	-0.971685	-1.29631	0.964125	0.672201	0.0956303	0.227918	0.125635	0.345917	0.0967923	0.387725	0.0817321	0.0150374	0.040507	0.153829	0.878142
K11338	RUVBL2, RVB2, INO80J	RuvB-like protein 2 [EC:3.6.4.12]	16.11	32.725	17.55	9.515	35.845	65.86	52.315	52.03	-0.584799	-0.0449235	0.84929	-0.776953	-0.643608	-1.09846	-2.06123	-0.451454	-0.366426	-0.434985	0.313675	0.956098	0.257202	0.194487	0.309786	0.0831241	0.00649349	0.366799	0.477832	0.389239
K11593	ELF2C, AGO	eukaryotic translation initiation factor 2C	9.225	18.115	12.145	7.49	39.05	48.19	33.915	28.7	-0.30197	0.16219	0.365887	-1.26692	-0.978203	-1.17234	-1.34697	-0.0132487	0.256776	0.285841	0.623134	0.81481	0.581917	0.0549178	0.133681	0.0714808	0.0258462	0.991237	0.658558	0.61381
K11964	PELI	pellino [EC:2.3.2.27]	0	0	0	0	0	0	1.495	7.07	0.0657506	0.355344	0.0761307	0.886363	1.1868	-1.30317	-4.47088	0.366183	-1.83419	-5.28111	0.990958	0.908056	0.996364	0.746814	0.711313	0.6069	0.0292775	0.913558	0.414413	0.0143512
K11982	RNF115_126	E3 ubiquitin-protein ligase RNF115/126 [EC:2.3.2.27]	3.535	6.56	4.29	2.74	15.405	17.64	12.225	10.48	-0.352275	0.216652	0.68321	-1.52491	-1.51844	-1.93542	-2.47702	-0.345802	-0.193858	-0.268897	0.808085	0.883317	0.665173	0.148977	0.150807	0.0831241	0.0400112	0.672704	0.831487	0.745612
K12233	HECTD3	E3 ubiquitin-protein ligase HECTD3 [EC:2.3.2.26]	0.08	0	0	0	0.315	0.355	0.76	4.985	1.62592	1.91552	1.6363	-0.495783	-1.14906	-2.79488	-6.14216	0.97265	-0.383583	-4.01008	0.685596	0.607103	0.707708	0.891477	0.802529	0.444116	0.0418803	0.790244	0.911257	0.0529077
K12604	CNOT1, NOT1	CCR4-NOT transcription complex subunit 1	5.395	8.07	5.875	4.275	21.23	21.03	15.835	15.05	0.251153	0.454239	0.841225	-0.754221	-0.744987	-0.714176	-1.07266	0.260387	0.494284	0.52279	0.647061	0.348725	0.127638	0.135118	0.180128	0.181915	0.0464053	0.593077	0.265543	0.228194
K12836	U2AF1	splicing factor U2AF 35 kDa subunit	11.345	18.23	16.535	7.575	26.18	42.635	34.94	31.405	-0.172363	0.0245419	0.572472	-0.226208	-0.31445	-0.422106	-1.13727	-0.260605	-0.171356	-0.338592	0.762086	0.971352	0.282385	0.631536	0.566918	0.383673	0.0256736	0.541852	0.707772	0.403775
K13161	HNRNPR	heterogeneous nuclear ribonucleoprotein R	12.765	18.5	12.135	7.91	40.67	44.98	39.275	25.685	-0.0395865	0.467214	0.840148	-0.740338	-0.596475	-1.14193	-1.09356	0.104276	0.0656227	0.486925	0.952358	0.197212	0.0564808	0.0755055	0.145561	0.0101365	0.0109011	0.812858	0.886091	0.145942
K14327	UPF2, RENT2	regulator of nonsense transcripts 2	5.915	4.87	4.74	4.485	21.05	18.365	17.455	19.575	0.561566	0.673728	0.634207	-1.26018	-1.30093	-1.45626	-1.67608	0.520818	0.477649	0.218301	0.48463	0.372097	0.470737	0.0885781	0.117222	0.0734653	0.0302661	0.307864	0.372247	0.717756
K15113	SLC25A28_37, MFRN	solute carrier family 25 (mitochondrial iron transporter), member 28/37	0	0	0	0	0.12	0.42	2.62	1.775	0.0657506	0.355344	0.0761307	0.0505857	-0.775113	-3.53494	-2.75111	-0.759949	-3.23018	-2.72556	0.990958	0.879641	0.994718	0.985657	0.728688	0.0492298	0.0877835	0.691558	0.0494532	0.0675005
K15188	CCNT	cyclin T	14.75	18.63	13.775	13.365	42.055	52.95	29.705	29.67	0.16529	0.456871	0.310313	-0.693157	-0.88428	-0.552296	-0.577067	-0.025833	0.597731	0.426402	0.719625	0.234566	0.482756	0.0993744	0.0445996	0.203615	0.134919	0.959939	0.100296	0.217942
K16466	CETN3, CDC31	centrin-3	0	0.855	0	1.045	0.14	0.14	4.415	20.85	-1.50841	0.355344	-2.65095	0.0505857	2.03443	-4.07378	-3.60068	0.475441	-3.76902	-6.30222	0.559348	0.917159	0.291723	0.992117	0.500028	0.101878	0.0257246	0.896692	0.0788815	0.00641987
K16742	ARL2BP, BART	ADP-ribosylation factor-like protein 2-binding protein	1.395	1.985	1.41	1.745	2.055	1.79	4.335	10.695	-0.213534	0.13748	-0.379978	-0.0292915	0.758367	-1.03476	-1.97069	0.574125	-0.867991	-2.32137	0.899488	0.922872	0.795649	0.986513	0.588551	0.35933	0.0400112	0.598954	0.330254	0.0125527
K17046	DEK	protein DEK	35.05	31.475	37.76	31.51	89.615	62.195	127.5	119.545	0.673677	0.389957	0.419043	-0.356035	-0.260508	-1.17211	-1.2664	0.769204	-0.426115	-0.491319	0.179988	0.447394	0.459265	0.486269	0.697221	0.0478337	0.0229532	0.10173	0.380722	0.303772
K17579	PPP1R42, LRRC67	protein phosphatase 1 regulatory subunit 42	0.11	0	0	0.07	0.06	0	1.435	7.365	1.29506	1.58466	0.492693	1.44925	1.1868	-3.86004	-5.26685	1.03261	-3.72464	-6.22341	0.527487	0.425325	0.852329	0.460362	0.65608	0.0551733	0.00453414	0.659372	0.0451198	0.00215453
K17914	KIF13	kinesin family member 13	0.46	0.29	0.295	0	2.905	3.675	2.925	3.99	1.02948	0.949351	2.99059	-1.276	-2.20918	-1.98812	-4.43894	0.0962984	0.237224	-0.172352	0.398845	0.434034	0.0594625	0.204145	0.076649	0.112059	0.00471292	0.924774	0.808569	0.864828
K19398	BBS9	Bardet-Biedl syndrome 9 protein	0.245	0.735	0.825	0.745	0.75	1.88	6.39	17.575	-1.09868	-1.31133	-1.14687	-0.508031	0.318778	-1.99763	-3.93339	-0.271871	-2.80093	-4.57224	0.645588	0.5469	0.66123	0.844925	0.912037	0.234479	0.0166988	0.914288	0.0808026	0.0088856
K19501	ANO7, NGEP, TMEM16G	anoctamin-7	1.605	1.07	1.395	1.545	6.325	5.35	4.775	10.52	0.961865	0.416792	0.446183	-1.5142	-1.87852	-1.30911	-2.28804	0.597549	0.621882	-0.327657	0.49376	0.767382	0.785824	0.154946	0.189642	0.271883	0.0459103	0.4453	0.446432	0.699183
K19584	PRKX	protein kinase X [EC:2.7.11.11]	2.72	0.745	0.75	0.995	4.39	3.495	6.295	31.605	1.87013	2.64979	1.41158	0.669344	-0.443922	-2.9732	-4.2844	0.756859	-0.992752	-3.54217	0.370688	0.232228	0.541846	0.710681	0.892578	0.225498	0.0257246	0.701368	0.500246	0.0140322
K19675	IFT43	intraflagellar transport protein 43	0.165	0.14	0	0	0	0	1.01	4.88	0.507637	1.58466	1.30544	2.11568	1.97422	-2.6165	-4.87379	0.366183	-3.14752	-5.68402	0.844583	0.429046	0.574935	0.290708	0.431566	0.203615	0.0089758	0.907431	0.0898845	0.00501742
K19676	IFT172	intraflagellar transport protein 172	0.15	0.17	0.15	0.105	0.04	0.145	1.745	9.06	0.568042	0.876751	0.851617	2.11649	1.12176	-3.26136	-5.8774	-0.426692	-4.5011	-7.14227	0.898602	0.815529	0.840345	0.526411	0.78678	0.266565	0.0257246	0.924774	0.102372	0.0137578
K19677	IFT81	intraflagellar transport protein 81	0.41	0.1	0.265	0.485	0.905	1.7	5.5	6.735	1.86033	0.603361	-0.4581	-0.671051	-3.3958	-3.90406	-3.43397	-0.864425	-2.62965	-3.22102	0.335378	0.767533	0.839932	0.687153	0.0995664	0.019831	0.0128088	0.4453	0.0323668	0.00786573
K19678	IFT80	intraflagellar transport protein 80	0.065	0	0	0.41	2.235	0.295	1.58	4.955	1.29506	1.58466	-0.742591	-0.117458	-1.64386	-4.55818	-4.099	-0.231338	-2.85607	-4.72413	0.719164	0.634112	0.84314	0.977165	0.649948	0.120324	0.0484175	0.945619	0.167165	0.0202533
K19680	TRAF3IP1, IFT54	TRAF3-interacting protein 1	0	0	0	0	0	0	2.51	12.53	0.0657506	0.355344	0.0761307	0.886363	1.1868	-2.61124	-4.4607	0.366183	-3.14226	-5.27093	0.990958	0.862435	0.993216	0.607001	0.568099	0.10495	0.00458607	0.871679	0.0458659	0.00215453
K19682	IFT46	intraflagellar transport protein 46	7.33	11.11	8.635	9.83	6.01	8.785	32.56	60.96	-0.0485072	0.0800194	-0.539615	0.595107	0.448224	-1.44335	-1.894	-0.19539	-1.95844	-3.02872	0.982327	0.933413	0.531745	0.454385	0.64215	0.0734653	0.0107998	0.839831	0.0192857	0.00210059
K19751	DNAAF2, KTU, PF13	dynein assembly factor 2, axonemal	3.765	3.5	2.9	1.865	9.855	9.375	6.905	7.995	0.583633	0.729707	1.1367	-0.685831	-0.852093	-0.737158	-1.52416	0.417372	0.678381	0.298363	0.266838	0.168746	0.0784963	0.167326	0.150807	0.207899	0.0147969	0.314263	0.131698	0.502582
K19758	DYX1C1, DNAAF4	dyslexia susceptibility 1 candidate gene 1 protein	0	0.185	0	0	0	0	1.34	6.05	-1.10255	0.355344	0.0761307	0.886363	2.3551	-3.55705	-5.82685	0.366183	-4.08807	-6.63708	0.66856	0.906053	0.996364	0.741498	0.394797	0.118525	0.00615824	0.913558	0.0575776	0.0040512
K20989	DUR3	urea-proton symporter	3.815	10.59	8.43	3.98	11.765	27.95	30.44	24.15	-0.794394	-0.637126	0.0380923	-0.765638	-0.752635	-1.21706	-1.74904	-0.781392	-1.08855	-0.945314	0.152564	0.249187	0.982917	0.189818	0.213668	0.0437799	0.00649349	0.102078	0.0510646	0.0560711
KEGG genes up-regulated in female gametophytes in WL vs. RL			Average TPM								logFC										Adj P-value (BH)
			Female				Male				Female: RL/WL			Female/male				Male: RL/WL			Female: RL/WL			Female/male				Male: RL/WL
KO	gene	descr	f0	f1	f6	f8	m0	m1	m6	m8	f0/f1	f0/f6	f0/f8	f0/m0	f1/m1	f6/m6	f8/m8	m0/m1	m0/m6	m0/m8	f0/f1	f0/f6	f0/f8	f0/m0	f1/m1	f6/m6	f8/m8	m0/m1	m0/m6	m0/m8
K00278	nadB	L-aspartate oxidase [EC:1.4.3.16]	8.115	43.67	35.31	26.75	10.925	20.445	19.475	20.88	-1.7733	-1.69909	-1.52225	0.336721	1.54062	1.36913	0.917486	-0.569401	-0.666678	-0.941488	0.0272744	0.0364913	0.066041	0.693209	0.0604199	0.0935476	0.182058	0.439075	0.364682	0.181522
K01689	ENO, eno	enolase [EC:4.2.1.11]	79.12	461.265	417.915	297.555	131.795	461.63	290.285	248.885	-1.83636	-1.80607	-1.45078	-0.165551	0.360376	0.863938	0.635156	-1.31044	-0.776583	-0.650071	0.0324693	0.0426205	0.0970959	0.866542	0.749268	0.361086	0.439958	0.102291	0.346759	0.430498
K02209	MCM5, CDC46	DNA replication licensing factor MCM5 [EC:3.6.4.12]	3.3	8.065	6.1	7.53	11.705	13.375	19.285	21.1	-1.85157	-1.40135	-1.74694	-0.541393	0.866176	-0.416613	0.0155571	-0.443999	-1.27657	-1.18999	0.0395113	0.113004	0.0697529	0.567571	0.274891	0.572986	0.988134	0.56089	0.0788815	0.0872166
K02210	MCM7, CDC47	DNA replication licensing factor MCM7 [EC:3.6.4.12]	1.15	7.035	3.045	4.32	1.635	2.715	4.175	4.07	-1.78737	-1.00932	-1.41523	0.223505	1.54956	-0.0714754	0.576258	-0.461312	-1.3043	-1.06248	0.0366269	0.224602	0.112692	0.838685	0.0445996	0.941828	0.394103	0.586009	0.0904406	0.155486
K02326	POLE3	DNA polymerase epsilon subunit 3 [EC:2.7.7.7]	19.735	53.53	47.49	35.985	41.605	62.125	59.375	51.85	-0.880294	-0.84068	-0.668184	-0.228453	0.34494	0.194005	0.0582775	-0.306902	-0.418223	-0.381454	0.0458805	0.0668981	0.158148	0.625361	0.491928	0.684131	0.905416	0.44705	0.296138	0.335889
K02735	PSMB3	20S proteasome subunit beta 3 [EC:3.4.25.1]	84.22	242.67	158.985	147.655	148.385	221.525	179.775	147.03	-0.978188	-0.452191	-0.548953	0.181709	0.767053	0.321137	0.559599	-0.392844	-0.312763	-0.171063	0.043178	0.325599	0.282162	0.732292	0.163598	0.542037	0.225408	0.412876	0.519461	0.74956
K03039	PSMD13, RPN9	26S proteasome regulatory subunit N9	25.205	78.52	45.5	38.02	46.96	68.685	53.6	43.785	-1.10149	-0.425869	-0.385574	-0.102521	0.75148	0.248258	0.333329	-0.24749	-0.0750907	0.0502762	0.0374483	0.400542	0.507471	0.868992	0.201918	0.676764	0.512706	0.671758	0.910927	0.942201
K03639	moaA, CNX2	GTP 3',8-cyclase [EC:4.1.99.22]	3.19	13.4	8.785	7.705	7.45	16.045	9.455	10.75	-1.64906	-1.22727	-1.348	-0.712084	0.0445035	0.266484	0.135071	-0.892472	-0.248707	-0.500847	0.0327208	0.104608	0.0955979	0.345314	0.960094	0.713246	0.841264	0.102245	0.719211	0.402684
K05544	DUS3	tRNA-dihydrouridine synthase 3 [EC:1.3.1.89]	1.425	11.575	10.325	5.985	5.76	13.845	10.85	7.505	-2.48409	-2.44886	-1.84594	-0.878721	0.306881	0.43815	0.265386	-1.29849	-1.13199	-0.701831	0.0172678	0.0194692	0.0872126	0.381696	0.706554	0.530195	0.731003	0.0529814	0.116261	0.33325
K06158	ABCF3	ATP-binding cassette, subfamily F, member 3	6.94	29.34	18.78	10.44	17.48	46.855	25.235	16.34	-1.46014	-1.05823	-0.258017	-0.895224	-0.398136	-0.0782395	-0.408642	-0.963054	-0.241243	0.228566	0.0172678	0.0739555	0.727746	0.135815	0.534784	0.915936	0.455159	0.0510233	0.659986	0.687972
K09498	CCT6	T-complex protein 1 subunit zeta	35.54	113.555	77.335	55.72	77.23	158.275	164.45	151.77	-1.03587	-0.618612	-0.276943	-0.43335	-0.142179	-0.70238	-1.03285	-0.744697	-0.887641	-0.876446	0.0337615	0.178939	0.620272	0.363889	0.823873	0.176816	0.0400112	0.0906048	0.0680972	0.0540076
K09564	PPIE	peptidyl-prolyl isomerase E (cyclophilin E) [EC:5.2.1.8]	11.28	35.15	19.62	20.65	16.69	22.73	17.265	16.515	-1.23251	-0.524353	-0.816845	0.147367	1.22624	0.653405	0.917264	-0.153634	-0.0183155	-0.0469475	0.0475947	0.410266	0.237048	0.851737	0.0527944	0.333551	0.132193	0.840481	0.977345	0.951365
K10839	RAD23, HR23	UV excision repair protein RAD23	36.175	96.265	72.085	58.66	71.49	122.015	88.5	78.635	-0.857416	-0.582125	-0.509608	-0.112473	0.218845	0.233274	0.145283	-0.526099	-0.236378	-0.251853	0.0439466	0.160037	0.258542	0.825276	0.689681	0.631265	0.744241	0.201318	0.596369	0.566603
K10863	APTX	aprataxin [EC:3.1.11.7 3.1.11.8 3.1.12.2]	0.09	1.73	1.4	1.12	0	0	0	0.08	-3.37226	-2.61237	-3.09608	1.59538	5.33383	4.04407	3.64733	0.366183	-0.163679	-1.04413	0.0366269	0.105751	0.0719256	0.412978	0.00578091	0.0410513	0.032445	0.899041	0.948324	0.609682
K11152	RDH11	retinol dehydrogenase 11 [EC:1.1.1.300]	6.725	26.51	20.74	19.325	12.33	33.12	20.005	23.635	-1.46518	-1.23906	-1.33311	-0.134053	0.232186	0.555466	0.260135	-1.09894	-0.549541	-0.938922	0.0432175	0.0959952	0.0872126	0.87809	0.771447	0.434789	0.68773	0.0664086	0.391647	0.129767
K12816	CDC40, PRP17	pre-mRNA-processing factor 17	12.865	39.23	21.66	21.27	30.71	47.4	39.285	39.855	-0.930884	-0.334946	-0.516196	-0.43966	0.151427	-0.336094	-0.274411	-0.339798	-0.23138	-0.350947	0.0470318	0.485665	0.30868	0.347299	0.799997	0.496732	0.547107	0.44705	0.629477	0.428781
K12833	SF3B14	pre-mRNA branch site protein p14	25.95	74.835	45.19	45.955	39.405	74.17	61.195	67.045	-0.978779	-0.383742	-0.619871	0.198003	0.56945	0.0728421	0.0199737	-0.607332	-0.508903	-0.797901	0.0327897	0.377673	0.189492	0.686309	0.242612	0.901404	0.974464	0.125943	0.223775	0.0560711
K12852	EFTUD2	116 kDa U5 small nuclear ribonucleoprotein component	10.98	28.315	16.205	12.68	22.04	44.335	38.165	29.175	-1.04292	-0.141732	-0.0965428	-0.137005	0.282884	-0.574035	-0.39549	-0.623035	-0.578762	-0.355028	0.0283472	0.797763	0.893429	0.79886	0.599037	0.242527	0.367788	0.120407	0.171329	0.402684
K12867	SYF1, XAB2	pre-mRNA-splicing factor SYF1	0.77	7.145	1.76	1.61	0	0	0	0	-2.8091	-0.963989	-0.967418	5.07928	8.25457	5.87959	5.78404	0.366183	-0.163679	-0.262662	0.0119572	0.375819	0.440563	0.0242425	0.000364486	0.00696383	0.00599795	0.912364	0.955535	0.934365
K13179	DDX18, HAS1	ATP-dependent RNA helicase DDX18/HAS1 [EC:3.6.4.13]	8.805	33.335	23.17	19.665	18.82	44.72	32.44	28.14	-1.24603	-0.85391	-0.515641	-0.344279	0.109805	-0.0863116	-0.176235	-0.791944	-0.595942	-0.347597	0.0256775	0.104608	0.364941	0.526447	0.878754	0.897956	0.741914	0.0890632	0.219716	0.484249
K14545	RRP7	ribosomal RNA-processing protein 7	3.27	15.235	7.62	7.35	9.46	20.3	11.64	8.295	-1.70135	-0.835618	-0.967977	-0.784934	0.207896	-0.102076	0.360502	-0.708523	-0.152761	0.177459	0.0172678	0.207511	0.186356	0.237712	0.7513	0.894898	0.549261	0.132633	0.817604	0.784715
K14779	DDX52, ROK1	ATP-dependent RNA helicase DDX52/ROK1 [EC:3.6.4.13]	9.675	30.45	14.715	12.345	18.11	35.055	20.63	17.905	-1.11666	-0.38437	-0.101238	-0.396051	0.121005	0.0142547	-0.190639	-0.599607	0.0259358	0.104173	0.0431041	0.498525	0.912649	0.47293	0.861622	0.980656	0.739366	0.193078	0.96408	0.873183
K14795	RRP36	ribosomal RNA-processing protein 36	11	30.41	32.18	22.14	22.955	44.535	36.685	30.465	-0.998253	-1.03947	-0.777858	-0.185031	0.301856	0.342391	0.161134	-0.511366	-0.512051	-0.431693	0.0425647	0.0434476	0.127638	0.730856	0.595565	0.479528	0.739052	0.229302	0.247943	0.327894
K14835	NOP2	25S rRNA (cytosine2870-C5)-methyltransferase [EC:2.1.1.310]	3.31	15.445	7.765	4.815	9.27	24.545	12.485	8.305	-1.6315	-0.794482	-0.328758	-0.707695	0.0306841	-0.128521	-0.209454	-0.893118	-0.215308	0.169484	0.0312128	0.268216	0.740245	0.332954	0.976338	0.882095	0.781324	0.120933	0.771565	0.830819
K14962	WDR82, SWD2, CPS35	COMPASS component SWD2	3.09	11.27	8.015	3.595	8.9	19.93	13.895	11.91	-1.24532	-0.88162	0.0524724	-0.693577	-0.245892	-0.30124	-1.13921	-0.797632	-0.489282	-0.393163	0.0403191	0.135803	0.978032	0.237712	0.672604	0.572986	0.0590464	0.0628638	0.286249	0.40084
K15102	SLC25A3, PHC, PIC	solute carrier family 25 (mitochondrial phosphate transporter), member 3	18.3	76.49	67.04	50.42	41.67	122.385	83.955	60.815	-1.4249	-1.4017	-1.3096	-0.503053	-0.100895	0.158369	0.337186	-1.02274	-0.740276	-0.469359	0.0283472	0.0364913	0.0594625	0.419721	0.912652	0.839505	0.581317	0.0768938	0.214078	0.432207
K17790	TIM22	mitochondrial import inner membrane translocase subunit TIM22	13.54	31.435	25.485	20.365	14.62	30.205	26.495	22.44	-1.20275	-0.828279	-0.89224	0.236694	0.689059	0.299208	0.464047	-0.750385	-0.765765	-0.664887	0.0283472	0.11321	0.111301	0.693209	0.177954	0.555667	0.321924	0.0914415	0.116261	0.157879
K17795	TIM17	mitochondrial import inner membrane translocase subunit TIM17	1.855	14.065	10.095	4.175	4.515	15.585	10.525	6.975	-2.67621	-2.35432	-1.30519	-0.850546	0.396361	0.443826	-0.133311	-1.42931	-1.05995	-0.587951	0.0488455	0.0964748	0.424386	0.580983	0.721938	0.688078	0.930372	0.125876	0.315294	0.627681
K17800	LETM1, MDM38	LETM1 and EF-hand domain-containing protein 1, mitochondrial	8.365	29.515	25.41	21.88	18.725	30.125	25.58	22.22	-1.2756	-1.18154	-1.19613	-0.318511	0.526175	0.505891	0.539069	-0.430912	-0.357143	-0.338552	0.0115286	0.018319	0.0238632	0.48682	0.314619	0.302174	0.203885	0.314263	0.41708	0.438441
K18121	GLYR	glyoxylate/succinic semialdehyde reductase [EC:1.1.1.79 1.1.1.-]	2.12	89.1	72.295	70.305	0.575	47.18	30.055	28.885	-6.57238	-6.41927	-6.59984	1.14973	1.85939	1.77004	1.86649	-5.86271	-5.79896	-5.88307	0.0374483	0.0505263	0.0564808	0.826104	0.220658	0.250711	0.162325	0.0683583	0.0911933	0.0767892
K18201	AGPHD1	hydroxylysine kinase [EC:2.7.1.81]	0.15	2.295	0.71	1.315	0	0	0	0	-3.17026	-1.62582	-2.73567	2.44654	5.98298	3.90868	4.91955	0.366183	-0.163679	-0.262662	0.0439466	0.315941	0.107536	0.238821	0.00465926	0.0741295	0.0144614	0.911246	0.954901	0.933667
K19765	HSBP1	heat shock factor-binding protein 1	0.44	4.99	1.235	3.705	0	0.095	0	0.565	-2.72549	-0.893536	-2.59443	3.18217	5.54733	3.91203	2.99843	-0.360337	-0.163679	-2.77817	0.0323947	0.524446	0.0594625	0.0989345	0.00221499	0.0410513	0.0231813	0.893468	0.947702	0.0929114
K22073	IBA57	transferase CAF17, mitochondrial	4.89	28.45	26.66	21.95	13.57	31.56	23.42	26.845	-1.94118	-1.92602	-1.91414	-0.711717	0.337649	0.579399	0.209269	-0.891815	-0.634908	-0.993158	0.0224809	0.0250517	0.0356917	0.376519	0.67759	0.434789	0.76086	0.149843	0.339485	0.124919
K00645	fabD	[acyl-carrier-protein] S-malonyltransferase [EC:2.3.1.39]	5.29	14.66	27.855	18.235	10.77	18.265	19.64	18.505	-0.901088	-1.91634	-1.57245	-0.189202	0.251623	1.01618	0.598345	-0.460262	-0.710965	-0.7849	0.238616	0.0212254	0.0645843	0.842931	0.775052	0.152226	0.337747	0.495039	0.277972	0.218454
K00761	upp, UPRT	uracil phosphoribosyltransferase [EC:2.4.2.9]	53.835	111.74	120.045	129.27	84.195	116.84	114.595	114.26	-0.492628	-0.713501	-1.05033	0.105718	0.459339	0.538092	0.715414	-0.139006	-0.281127	-0.440632	0.229385	0.101554	0.0329694	0.836086	0.368478	0.266565	0.0954458	0.796187	0.515907	0.284588
K00767	nadC, QPRT	nicotinate-nucleotide pyrophosphorylase (carboxylating) [EC:2.4.2.19]	1.265	4.92	7.675	6.035	3.665	8.91	9.9	6.89	-1.37938	-2.13852	-1.99828	-0.709237	-0.2735	0.141019	0.414291	-0.943642	-1.28827	-0.874749	0.128327	0.0259018	0.049768	0.448242	0.75644	0.852261	0.521304	0.1218	0.0658164	0.182485
K01938	fhs	formate--tetrahydrofolate ligase [EC:6.3.4.3]	1.725	8.375	10.815	7.19	4.04	8.76	8.575	6.58	-1.6832	-2.17287	-1.81416	-0.383105	0.482834	0.833403	0.673688	-0.817258	-0.956364	-0.75737	0.0543466	0.0212254	0.0618329	0.698661	0.581392	0.267658	0.328504	0.226571	0.183134	0.290252
K02372	fabZ	3-hydroxyacyl-[acyl-carrier-protein] dehydratase [EC:4.2.1.59]	5.55	16.6	41.52	33.8	8.12	15.385	25.79	22.66	-0.975627	-2.48684	-2.40223	0.25428	0.62078	1.21464	1.1327	-0.609127	-1.52648	-1.52381	0.272513	0.0128781	0.0206433	0.826104	0.520221	0.109098	0.0956693	0.44705	0.0663804	0.0509232
K02437	gcvH, GCSH	glycine cleavage system H protein	341.23	1028.6	1153.1	1068.6	287.575	709.88	624.685	654.31	-1.07221	-1.32672	-1.46756	0.940952	1.08723	1.32959	1.26546	-0.92593	-0.93809	-1.14305	0.0871477	0.0560803	0.0491028	0.159324	0.158613	0.0817321	0.065143	0.130881	0.147611	0.0733285
K02641	petH	ferredoxin--NADP+ reductase [EC:1.18.1.2]	713.735	785.58	2852.06	2589.35	345.175	407.93	1165.8	1132.22	0.504901	-1.57818	-1.72137	1.07682	0.758864	1.35181	1.40724	0.186942	-1.30319	-1.39095	0.492082	0.0493939	0.0420696	0.157112	0.387281	0.118525	0.0704123	0.846668	0.0849982	0.0560711
K03773	fklB	FKBP-type peptidyl-prolyl cis-trans isomerase FklB [EC:5.2.1.8]	224.155	450.225	447.795	498.65	305.185	521.565	445.935	450.26	-0.460615	-0.601265	-0.973697	0.295775	0.310691	0.514318	0.714339	-0.445699	-0.382722	-0.555133	0.247339	0.147595	0.0420696	0.489962	0.569703	0.280401	0.0990929	0.281799	0.366012	0.175745
K05808	yhbH	putative sigma-54 modulation protein	42.345	89.63	158.345	122.07	50.26	45.93	66.935	58.535	-0.340469	-1.31991	-1.05155	0.417753	1.42957	1.56618	1.33253	0.671345	-0.171485	-0.136775	0.575987	0.0281576	0.086917	0.481918	0.0327207	0.0152194	0.0255169	0.223126	0.799945	0.847127
K13628	iscA	iron-sulfur cluster assembly protein	5.925	16.185	15.85	19.285	9.945	10.54	10.515	12.63	-0.888646	-0.994825	-1.49663	0.000437687	1.15253	1.07808	1.15037	0.263444	0.0828212	-0.346692	0.163126	0.127262	0.0420696	0.999533	0.110447	0.127981	0.0638612	0.721109	0.918573	0.591491
K15283	SLC35E1	solute carrier family 35, member E1	124.36	202.1	427.51	299.885	189.15	257.28	409.395	335.265	-0.21443	-1.40488	-1.08735	0.0902445	0.205759	0.594384	0.414821	-0.0989152	-0.90074	-0.762772	0.754924	0.0268222	0.0826076	0.899434	0.78678	0.372986	0.479645	0.907552	0.126987	0.174901
K21919	KCTD9	BTB/POZ domain-containing protein KCTD9	0.48	2.425	2.38	2.745	0	0	0	0	-1.78037	-1.87269	-2.30305	4.16174	6.30829	5.87075	6.20213	0.366183	-0.163679	-0.262662	0.0584767	0.0577578	0.032207	0.0163313	0.000409126	0.0010244	0.000606755	0.878488	0.93659	0.908553
K22069	LYRM4	LYR motif-containing protein 4	35.745	97.415	98.76	116.645	52.595	76.885	79.28	79.505	-0.89237	-1.04916	-1.50257	0.267493	0.944687	0.815231	1.15439	-0.215176	-0.501424	-0.615679	0.143765	0.0968411	0.0325022	0.707333	0.13942	0.176816	0.0418803	0.761061	0.383831	0.275908
KEGG genes down-regulated in female gametophytes in WL vs. RL			Average TPM								logFC										Adj P-value (BH)
			Female				Male				Female: RL/WL			Female/male				Male: RL/WL			Female: RL/WL			Female/male				Male: RL/WL
KO	gene	descr	f0	f1	f6	f8	m0	m1	m6	m8	f0/f1	f0/f6	f0/f8	f0/m0	f1/m1	f6/m6	f8/m8	m0/m1	m0/m6	m0/m8	f0/f1	f0/f6	f0/f8	f0/m0	f1/m1	f6/m6	f8/m8	m0/m1	m0/m6	m0/m8
K00021	HMGCR	hydroxymethylglutaryl-CoA reductase (NADPH) [EC:1.1.1.34]	10.44	5.715	6.075	5.105	21.135	15.415	10.93	11.15	1.41679	1.1255	1.39491	-0.174563	-0.756591	-0.324467	-0.704388	0.834761	0.9756	0.865083	0.0172678	0.0408972	0.0282076	0.737971	0.224876	0.565709	0.182058	0.0585671	0.0559363	0.0613485
K00162	PDHB, pdhB	pyruvate dehydrogenase E1 component beta subunit [EC:1.2.4.1]	61.585	60.25	59.755	56.255	63.165	61.58	68.185	49.75	0.729066	0.75909	0.770058	0.703884	0.394281	0.19629	0.430947	0.419463	0.251496	0.497122	0.0470318	0.0511693	0.0594625	0.0914241	0.368929	0.643513	0.227741	0.227544	0.496635	0.157879
K00365	uaZ	urate oxidase [EC:1.7.3.3]	12.315	8.83	13.595	13.79	13	15.54	12.905	12.065	1.02095	0.276587	0.0376064	0.709215	-0.189385	0.588419	0.755984	0.122351	0.155791	0.0843755	0.0474302	0.562491	0.974639	0.14606	0.775617	0.267658	0.112719	0.835437	0.776955	0.89262
K00507	SCD, desC	stearoyl-CoA desaturase (Delta-9 desaturase) [EC:1.14.19.1]	33.49	24.12	29.08	24.51	24.405	25.21	20.255	17.485	0.993529	0.570826	0.58716	1.09509	0.405148	0.956917	0.980999	0.303584	0.43265	0.473066	0.0438625	0.209387	0.249991	0.053072	0.506542	0.0839763	0.0590251	0.545869	0.371782	0.324055
K00602	purH	phosphoribosylaminoimidazolecarboxamide formyltransferase / IMP cyclohydrolase [EC:2.1.2.3 3.5.4.10]	44.005	21.71	28.3	24.825	40.795	26.22	29.86	22	1.56534	1.05139	1.02013	0.835873	0.277931	0.438413	0.73951	1.0074	0.65393	0.923765	0.0115286	0.0667835	0.0861961	0.1467	0.699274	0.465453	0.166362	0.0573642	0.222036	0.0862162
K00793	ribE, RIB5	riboflavin synthase [EC:2.5.1.9]	52.005	25.09	35.61	43.31	35.12	21.335	32.58	33.21	1.57309	0.913444	0.409009	1.25409	0.764812	0.693803	0.975807	1.08381	0.353154	0.130722	0.0332787	0.175546	0.604309	0.101957	0.381146	0.380613	0.150706	0.104713	0.641962	0.889381
K00845	glk	glucokinase [EC:2.7.1.2]	49.53	31.575	35.84	27.105	50.535	46.44	47.235	41.935	1.22382	0.848845	1.01175	0.675366	-0.0732915	0.145234	-0.0123887	0.475162	0.318713	0.323991	0.0439466	0.143952	0.108399	0.250127	0.936961	0.85218	0.988864	0.421567	0.610201	0.598327
K00850	pfkA, PFK	6-phosphofructokinase 1 [EC:2.7.1.11]	65.07	42.4	43.25	58.35	103.685	61.71	70.87	73.74	1.18837	1.03005	0.364552	0.260128	0.100747	-0.17413	0.253526	1.02899	0.595788	0.357949	0.0402879	0.0795706	0.577163	0.678916	0.907585	0.811649	0.66419	0.0639863	0.294755	0.545389
K00859	coaE	dephospho-CoA kinase [EC:2.7.1.24]	38.26	17	20.765	29.43	24.775	18.005	17.36	16.015	1.70395	1.28576	0.566207	1.40787	0.499209	0.773437	1.43996	0.795282	0.651319	0.59829	0.0283472	0.0750737	0.441531	0.0755055	0.612054	0.3554	0.0590464	0.238622	0.370732	0.409066
K01244	MTN	5'-methylthioadenosine nucleosidase [EC:3.2.2.16]	78.845	46.18	52.63	52.265	77.26	61.545	55.86	51.745	1.30274	0.967434	0.762946	0.750507	0.147351	0.462436	0.587578	0.699582	0.679363	0.600018	0.0380259	0.110238	0.237048	0.219065	0.866346	0.484059	0.323491	0.22485	0.254881	0.307945
K01279	TPP1, CLN2	tripeptidyl-peptidase I [EC:3.4.14.9]	5.9	3.625	3.365	2.795	13.975	11.355	7.89	9.015	1.28232	1.43448	1.29258	-0.311521	-1.08109	-0.70706	-0.83115	0.512747	1.03895	0.772954	0.0474302	0.0366722	0.0690352	0.5946	0.13942	0.320642	0.182058	0.315304	0.0718646	0.145942
K02293	PDS, crtP	15-cis-phytoene desaturase [EC:1.3.5.5]	85.965	51.7	102.75	101.735	87.14	81.035	95.03	85.78	1.27145	0.148118	-0.0614223	0.685274	-0.103769	0.622379	0.81883	0.482404	0.0852228	0.0721339	0.0244136	0.819967	0.952959	0.207127	0.895472	0.297262	0.126433	0.356612	0.905338	0.922359
K03237	EIF2S1	translation initiation factor 2 subunit 1	294.86	212.695	145.57	121.125	238.92	249.6	187.555	149.865	1.02031	1.43508	1.47916	1.18651	0.343752	0.174459	0.276183	0.177547	0.423022	0.56883	0.030715	0.00903728	0.00893623	0.0370936	0.550438	0.746416	0.533057	0.748858	0.343348	0.186862
K03515	REV1	DNA repair protein REV1 [EC:2.7.7.-]	7.845	3.735	4.295	4.13	13.28	9.435	14.545	14.865	1.73611	1.33446	1.20219	0.244292	-0.693634	-1.23863	-1.34072	0.798182	-0.148457	-0.382816	0.00971067	0.0212254	0.0493298	0.619879	0.309786	0.0410513	0.018948	0.0675227	0.777168	0.376863
K03525	coaX	type III pantothenate kinase [EC:2.7.1.33]	18.31	6.64	7.33	8.54	11.05	12.895	10.62	10.495	1.82523	1.51871	1.1006	1.35547	-0.205487	0.100687	0.378953	0.264273	0.263921	0.124078	0.0200718	0.0360546	0.111301	0.0604421	0.846624	0.924625	0.593265	0.725727	0.727699	0.889381
K03800	lplA, lplJ	lipoate---protein ligase [EC:6.3.1.20]	2.43	0	0.905	0.565	0	1.275	0.83	0.905	4.34884	1.83302	2.09293	5.16945	-2.36184	0.494561	0.110326	-3.18246	-2.84187	-2.96619	0.0212558	0.175656	0.176892	0.0160401	0.267143	0.807464	0.960321	0.0667871	0.135441	0.106956
K05863	SLC25A4S, ANT	solute carrier family 25 (mitochondrial adenine nucleotide translocator), member 4/5/6/31	1061.19	711.43	730.655	847.92	778.095	729.715	588.555	548.915	1.11833	0.947189	0.502006	1.18521	0.507175	0.848932	1.2752	0.440295	0.610907	0.59199	0.0327897	0.0739555	0.357021	0.053072	0.406689	0.144944	0.0208157	0.379965	0.219716	0.218454
K05906	PCYOX1, FCLY	prenylcysteine oxidase / farnesylcysteine lyase [EC:1.8.3.5 1.8.3.6]	10.045	5.335	8.375	7.32	15	17.49	16.95	14.24	1.4261	0.672846	0.699196	0.264196	-1.01666	-0.347993	-0.34085	0.145239	0.0606561	0.0941493	0.00923624	0.104608	0.114426	0.500023	0.0507484	0.437486	0.402765	0.741998	0.902487	0.838345
K06013	STE24	STE24 endopeptidase [EC:3.4.24.84]	46.95	47.88	50.215	43.41	51.49	66.425	66.09	52.415	0.7674	0.715907	0.674612	0.668854	-0.0525092	0.0222281	0.138762	0.0460376	0.0692809	0.14452	0.0477359	0.0763647	0.102908	0.120686	0.930827	0.963824	0.738848	0.931266	0.894064	0.74436
K06689	UBE2D, UBC4, UBC5	ubiquitin-conjugating enzyme E2 D [EC:2.3.2.23]	176.09	107.295	117.91	88.935	372.625	270.965	245.68	210.855	1.07468	0.868275	0.904733	-0.441017	-0.944607	-0.864062	-0.946644	0.571086	0.44523	0.399107	0.0135849	0.0389276	0.0420696	0.261856	0.0421751	0.0613221	0.0257246	0.125217	0.247943	0.294006
K07126	K07126	uncharacterized protein	122.225	91.95	67.785	70.765	109.06	106.35	91.795	89.07	1.17125	1.20606	0.949672	0.771444	0.0980217	0.132308	0.323812	0.497825	0.56692	0.50204	0.0475947	0.0556236	0.127638	0.204145	0.912652	0.86306	0.590114	0.404012	0.336734	0.392389
K07374	TUBA	tubulin alpha	1621.69	1300.39	1616.83	1986.02	1937.09	1715.09	3728.4	4933.62	1.16247	0.691814	0.152015	0.567025	0.248659	-0.520904	-0.454602	0.844108	-0.396115	-0.869612	0.0189278	0.132312	0.798199	0.22591	0.666059	0.317505	0.322871	0.0605736	0.394833	0.0615939
K09527	DNAJC7	DnaJ homolog subfamily C member 7	16.945	12.52	9.07	7.29	24.49	20.79	18.195	15.89	0.988256	1.32043	1.41254	0.263085	-0.114958	-0.479095	-0.538129	0.610213	0.578253	0.611325	0.0337615	0.0128781	0.0132574	0.547734	0.857907	0.347423	0.241876	0.120276	0.167559	0.13981
K10405	KIFC1	kinesin family member C1	8.21	4.94	3.65	9.595	12.24	7.84	8.6	8.73	1.38967	1.01916	0.402541	-0.520119	-1.09968	-0.8059	-0.353115	0.810112	0.733382	0.569545	0.0448253	0.104608	0.547521	0.313474	0.147035	0.233297	0.536803	0.0712075	0.135743	0.219911
K11518	TOM40	mitochondrial import receptor subunit TOM40	60.215	35.685	28.23	26.985	37.06	39.825	30.185	19.62	1.29742	1.49511	1.34971	1.43111	0.460793	0.46439	1.0386	0.327098	0.528384	0.957195	0.0283472	0.0171028	0.0361267	0.0371532	0.510312	0.459805	0.081421	0.590042	0.343348	0.0881725
K11600	RRP41, EXOSC4, SKI6	exosome complex component RRP41	117.835	88.02	75.44	81.39	103.76	127.865	115.79	114.55	0.910478	0.994489	0.673309	0.867843	0.0483767	-0.0134342	0.205255	0.0910117	0.113211	0.0107211	0.0172678	0.0132348	0.0768947	0.0426461	0.928678	0.973735	0.560112	0.845298	0.787409	0.977928
K13124	MORG1	mitogen-activated protein kinase organizer 1	13.505	8.77	8.69	10.135	11.78	10.445	10.75	11.005	1.19401	1.07279	0.593502	0.926454	0.258692	0.143327	0.402694	0.526251	0.289661	0.0697424	0.0475947	0.0763647	0.335551	0.129726	0.749268	0.852261	0.490043	0.3417	0.641962	0.930357
K13237	DECR2	peroxisomal 2,4-dienoyl-CoA reductase [EC:1.3.1.34]	52.77	35.73	54.58	64.73	44.235	42.92	45.31	44.295	1.09362	0.369839	-0.111562	0.985864	0.306852	0.770172	1.11467	0.414611	0.154147	0.0172432	0.0337615	0.443271	0.871545	0.0800735	0.636757	0.160744	0.0322016	0.392712	0.793832	0.975855
K14298	RAE1, GLE2	mRNA export factor	54.565	35.27	26.905	32.605	62.4	48.67	54.715	47.58	1.41139	1.51749	0.910712	0.436699	-0.122371	-0.562955	0.130931	0.852323	0.51784	0.604944	0.0283472	0.0224329	0.149891	0.456889	0.894332	0.415786	0.842768	0.120933	0.371226	0.288805
K14617	LMBRD1	LMBR1 domain-containing protein 1	7.74	5.84	5.43	3.55	17.4	17.275	12.46	10.455	0.959401	0.935548	1.33536	-0.384325	-0.95773	-0.684124	-0.998178	0.385996	0.635749	0.721504	0.0473001	0.0580808	0.0248144	0.359124	0.0721125	0.177739	0.0587588	0.30842	0.116261	0.0715715
K15078	SLX1	structure-specific endonuclease subunit SLX1 [EC:3.6.1.-]	10.13	3.655	4.4	5.47	15.725	7.34	8.805	10.91	2.00363	1.78345	1.21142	0.3507	-0.309108	-0.562888	-0.414014	1.34383	0.869866	0.446704	0.0439466	0.063839	0.191828	0.672419	0.824704	0.588243	0.650731	0.0763897	0.267975	0.579969
K17756	FAO3	long-chain-alcohol oxidase [EC:1.1.3.20]	9.715	6.18	7.32	9.635	13.05	8.16	9.43	10.79	1.25106	1.074	0.571618	0.233653	-0.122259	-0.19996	0.241576	0.895152	0.640382	0.579541	0.0475947	0.0883406	0.365222	0.700455	0.896765	0.802109	0.697754	0.0879598	0.246992	0.288805
K17757	CARKD	ATP-dependent NAD(P)H-hydrate dehydratase [EC:4.2.1.93]	20.655	6.65	9.095	11.315	17.965	8.74	8.51	7.485	2.23298	1.60458	1.06403	1.00909	0.161134	0.629132	1.20293	1.38502	1.22462	1.25787	0.0312128	0.0830465	0.251102	0.225002	0.922077	0.561086	0.201431	0.0996198	0.179617	0.160792
K17808	ZIM17, DNLZ, Tim15	mitochondrial protein import protein ZIM17	102.385	73.105	81.025	82.43	116.5	131.01	106.115	97.34	1.01384	0.759872	0.481636	0.533713	-0.322816	0.0926543	0.347544	0.157307	0.318813	0.295467	0.0399988	0.111429	0.345548	0.263589	0.600233	0.884358	0.463252	0.796187	0.511565	0.545389
K18995	DHX29	ATP-dependent RNA helicase DHX29 [EC:3.6.4.13]	2.09	0	0.255	2.025	1.75	2.545	3.88	4.65	3.53299	2.96991	0.228563	1.06639	-2.56995	-2.88644	-0.444558	-0.103352	-0.982918	-1.28239	0.0426641	0.0808562	0.916048	0.425925	0.192197	0.115797	0.738508	0.958142	0.445446	0.292294
K19730	ATG101	autophagy-related protein 101	10.575	4.35	5.12	5.13	4.735	2.19	3.36	2.825	1.88122	1.45632	1.18612	2.52326	2.09033	1.6641	2.02116	1.44829	0.597158	0.68402	0.0337615	0.0678021	0.140114	0.0122613	0.120168	0.154216	0.065143	0.17451	0.596369	0.544915
K22184	BRD9	bromodomain-containing protein 9	22.41	8.4	9.42	7.59	24.595	20.44	19.425	18.765	1.57175	1.29773	1.29169	0.413821	-0.734181	-0.502003	-0.600429	0.423745	0.38191	0.277441	0.0324693	0.062879	0.0800244	0.495286	0.381146	0.485236	0.371039	0.473503	0.535552	0.671364
K03283	HSPA1s	heat shock 70kDa protein 1/2/6/8	2086.87	1930.72	1230.37	1106.64	1890.97	2159.02	1518.76	1233.78	0.710655	1.32204	1.28482	0.83153	0.30116	0.0394723	0.242806	0.180284	0.52998	0.696092	0.148481	0.0194692	0.030356	0.134115	0.649011	0.955484	0.635205	0.786096	0.294755	0.156457
K03680	EIF2B4	translation initiation factor eIF-2B subunit delta	61.63	73.865	57.1	55.985	99.925	118.425	97.75	80.79	0.589136	0.717494	0.717752	0.195055	-0.131889	-0.210161	-0.0582967	0.262193	0.312279	0.464401	0.0764528	0.0498843	0.0594625	0.587632	0.771787	0.578797	0.882969	0.443018	0.353276	0.155486
K09494	CCT2	T-complex protein 1 subunit beta	86.585	90.035	66.67	58.955	134.205	144.075	162.825	135.96	0.815104	0.933318	0.94674	0.0403432	-0.504259	-0.832222	-0.690995	0.270502	0.060753	0.215401	0.0585771	0.0484924	0.0564808	0.949504	0.342674	0.103907	0.120571	0.581552	0.916079	0.658761
K10599	PRPF19, PRP19	pre-mRNA-processing factor 19 [EC:2.3.2.27]	13.565	17.21	12.37	7.64	25.725	34.245	30.975	26.48	0.196071	0.549194	1.02639	-0.127025	-0.413794	-0.749518	-1.19562	-0.0906972	-0.0732987	-0.042205	0.666872	0.165585	0.0361267	0.778294	0.381146	0.0988147	0.0111519	0.860558	0.885442	0.937848
K12823	DDX5, DBP2	ATP-dependent RNA helicase DDX5/DBP2 [EC:3.6.4.13]	268	178.555	113.41	91.13	434.955	379.42	240.145	206.635	1.13208	1.6338	1.79695	0.086671	-0.357348	-0.544724	-0.637379	0.688056	1.00241	1.0729	0.0543466	0.0154903	0.0131789	0.911569	0.644911	0.416632	0.264218	0.238622	0.10071	0.0715715
K14004	SEC13	protein transport protein SEC13	102.445	101.28	73.76	76.5	85.15	104.335	105.485	97.605	0.58573	0.845817	0.729028	0.916754	0.447117	0.0655356	0.166954	0.116092	-0.00540184	-0.0207728	0.0870989	0.0281576	0.0626728	0.0371532	0.284222	0.891698	0.64681	0.797212	0.990273	0.962806
K14568	EMG1, NEP1	rRNA small subunit pseudouridine methyltransferase Nep1 [EC:2.1.1.260]	54.84	70.365	44.46	33.52	43.475	44.455	36.345	32.53	0.837873	1.26097	1.34579	1.17157	0.674773	0.560523	0.570867	0.341073	0.649918	0.745079	0.0838217	0.0226278	0.0253209	0.052385	0.253063	0.33707	0.277721	0.509884	0.201119	0.142208
K14838	NOP15	nucleolar protein 15	23.99	18.415	9.43	5.855	15.15	27.285	14.145	8.68	0.93468	1.77658	2.26585	1.42481	0.0424153	-0.0199166	-0.0413046	-0.447713	0.331858	0.799733	0.0871477	0.0127874	0.00681603	0.0371532	0.961846	0.976753	0.965817	0.423878	0.59197	0.180548
K14990	SLC38A1, SNAT1	solute carrier family 38 (sodium-coupled neutral amino acid transporter), member 1	2.755	1.665	1.075	1.07	3.795	3.315	2.995	3.245	1.25829	1.74231	1.52515	0.315123	-0.406988	-0.94931	-1.00028	0.536179	0.477876	0.20974	0.0578883	0.0223407	0.0564808	0.568062	0.62963	0.233297	0.142706	0.272559	0.371658	0.722154
K15040	VDAC2	voltage-dependent anion channel protein 2	922.26	775.215	609.925	660.515	1101.82	781.22	632.66	600.29	0.76634	0.988728	0.657063	0.482472	0.550364	0.475611	0.712627	0.834231	0.981867	0.887218	0.0888421	0.0493939	0.185581	0.307051	0.326155	0.361086	0.127153	0.0668368	0.0559363	0.0560711
K17592	SACS	sacsin	7.17	8.005	3.975	5.27	18.53	14.235	9.44	11.27	0.495401	1.30287	0.624141	-0.615182	-0.485965	-0.872541	-0.689257	0.624618	1.04551	0.550066	0.344245	0.0363177	0.293808	0.232967	0.455983	0.176816	0.18796	0.184859	0.0575776	0.250843
K18270	RAB3GAP1	Rab3 GTPase-activating protein catalytic subunit	10.395	6.235	4.53	5.4	17.46	10.045	9.435	10.19	1.29299	1.60871	1.17316	0.186238	-0.134886	-0.545137	-0.33168	0.971866	0.877338	0.65524	0.0543466	0.0290738	0.0999123	0.803718	0.89446	0.469588	0.629456	0.103263	0.166547	0.288805
K20293	COG6, COD2	conserved oligomeric Golgi complex subunit 6	10.785	9.37	6.15	8.3	17.685	14.02	12.2	11.04	0.751764	1.19686	0.561421	0.062558	0.0108461	-0.412499	0.153357	0.700053	0.721804	0.65222	0.145435	0.0426205	0.315826	0.917726	0.993927	0.496545	0.786359	0.102078	0.130598	0.15463
KEGG genes up-regulated in male gametophytes in WL vs. RL			Average TPM								logFC										Adj P-value (BH)
			Female				Male				Female: RL/WL			Female/male				Male: RL/WL			Female: RL/WL			Female/male				Male: RL/WL
KO	gene	descr	f0	f1	f6	f8	m0	m1	m6	m8	f0/f1	f0/f6	f0/f8	f0/m0	f1/m1	f6/m6	f8/m8	m0/m1	m0/m6	m0/m8	f0/f1	f0/f6	f0/f8	f0/m0	f1/m1	f6/m6	f8/m8	m0/m1	m0/m6	m0/m8
K00058	serA, PHGDH	D-3-phosphoglycerate dehydrogenase / 2-oxoglutarate reductase [EC:1.1.1.95 1.1.1.399]	5.44	17.825	19.39	11.605	9.31	35.555	26.745	18.22	-1.22771	-1.34295	-0.712473	-0.0713128	-0.479007	-0.0741866	-0.309709	-1.6354	-1.34583	-0.95087	0.141504	0.115613	0.461871	0.957695	0.618446	0.944412	0.707992	0.0349675	0.0877636	0.206264
K00281	GLDC, gcvP	glycine dehydrogenase [EC:1.4.4.2]	22.66	209.71	222.475	179.14	32.245	259.795	180.125	162.105	-2.11959	-2.30784	-2.10358	0.595329	-0.0337196	0.648096	0.596145	-2.74864	-2.25507	-2.10276	0.0955065	0.0959302	0.127638	0.678916	0.992404	0.676764	0.658421	0.0387481	0.0905028	0.100127
K00798	MMAB, pduO	cob(I)alamin adenosyltransferase [EC:2.5.1.17]	1.105	3.705	2.425	2.215	0.995	7.06	2.695	3.425	-1.17532	-0.511444	-0.791348	0.922261	-0.345411	0.186935	-0.0543673	-2.44299	-1.24677	-1.76798	0.216604	0.641931	0.48187	0.412978	0.716643	0.874936	0.962527	0.0138682	0.21315	0.0644839
K00962	pnp, PNPT1	polyribonucleotide nucleotidyltransferase [EC:2.7.7.8]	6.44	14.675	12.54	11.145	7.665	16.045	12.655	11.87	-0.614913	-0.57539	-0.574291	0.477123	0.319214	0.432331	0.448315	-0.772822	-0.620183	-0.603099	0.131194	0.159477	0.200359	0.265291	0.512423	0.330785	0.252737	0.0476171	0.130629	0.128992
K01598	PPCDC, coaC	phosphopantothenoylcysteine decarboxylase [EC:4.1.1.36]	18.49	32.69	22.765	33.925	12.515	46.14	35.295	35.605	-0.284544	0.133782	-0.639925	1.29142	0.077458	-0.150577	0.491891	-1.4985	-1.30821	-1.43945	0.720689	0.879641	0.368887	0.11343	0.935199	0.858014	0.424316	0.0319254	0.0718646	0.0392004
K01760	metC	cysteine-S-conjugate beta-lyase [EC:4.4.1.13]	2.35	7.94	5.18	5.31	4.535	21.17	10.94	9.61	-1.2362	-0.752663	-1.02736	-0.211524	-0.680483	-0.511156	-0.279453	-1.70515	-1.0523	-1.09529	0.163126	0.416212	0.307895	0.851737	0.446338	0.552739	0.733354	0.0273445	0.169982	0.145942
K01868	TARS, thrS	threonyl-tRNA synthetase [EC:6.1.1.3]	24.48	40.78	35.525	29.635	22.14	47.22	36.995	25.945	-0.19569	-0.130895	-0.0871276	0.865113	0.319528	0.43362	0.736219	-0.741274	-0.562387	-0.216021	0.631588	0.754829	0.870585	0.0533535	0.492111	0.300553	0.0590251	0.0446158	0.135731	0.579416
K01892	HARS, hisS	histidyl-tRNA synthetase [EC:6.1.1.21]	10.87	27.11	22.365	16.74	18.845	46.41	35.895	23.55	-0.766725	-0.582325	-0.348156	-0.159681	-0.285927	-0.325973	-0.110141	-0.892971	-0.748617	-0.298615	0.0741899	0.175656	0.478651	0.749084	0.600271	0.484059	0.812628	0.0374306	0.0871231	0.488993
K01934	MTHFS	5-formyltetrahydrofolate cyclo-ligase [EC:6.3.3.2]	4.12	7.415	8.23	7.205	7.44	21.14	12.36	12.535	-0.317029	-0.598988	-0.624952	-0.100102	-0.935711	-0.0702378	-0.233649	-1.15264	-0.569124	-0.758499	0.706473	0.374247	0.410175	0.909419	0.180328	0.934819	0.712657	0.0374306	0.328025	0.175745
K01953	asnB, ASNS	asparagine synthase (glutamine-hydrolysing) [EC:6.3.5.4]	13.25	30.65	30.675	28.1	16.985	68.79	48.035	41.665	-0.653889	-0.775473	-0.848194	0.40865	-0.424955	-0.0938816	-0.0286814	-1.48749	-1.278	-1.28553	0.274031	0.203249	0.203409	0.537022	0.592393	0.915936	0.974464	0.0235954	0.0575776	0.0392004
K03002	RPA2, POLR1B	DNA-directed RNA polymerase I subunit RPA2 [EC:2.7.7.6]	2.755	6.135	2.875	3.335	4.83	13.785	7.545	3.95	-0.988099	0.222976	0.074515	-0.348209	-0.508692	-0.994869	-0.0878675	-1.14858	-0.423684	0.334857	0.199565	0.840601	0.973322	0.686309	0.495355	0.245129	0.934278	0.043149	0.515907	0.667079
K03005	RPA49, POLR1E	DNA-directed RNA polymerase I subunit RPA49	1.645	8.585	6.185	4.875	4.37	13.28	7.07	7.13	-1.65047	-1.36336	-1.23743	-0.527641	-0.257843	0.181118	-0.133423	-1.38068	-0.654605	-0.843209	0.0710375	0.140781	0.231474	0.607001	0.768497	0.845749	0.875243	0.0437434	0.376975	0.234023
K03020	RPC19, POLR1D	DNA-directed RNA polymerases I and III subunit RPAC2	9.045	33.145	20.18	15.6	10.29	50.105	32.895	22.405	-1.40737	-0.832732	-0.594668	0.528433	-0.000932201	-0.0832283	-1.18436e-05	-1.93674	-1.44439	-1.12311	0.170431	0.449898	0.669676	0.684251	0.999309	0.945713	0.999982	0.0352717	0.138305	0.24843
K03027	RPC40, POLR1C	DNA-directed RNA polymerases I and III subunit RPAC1	9.49	27.9	23.45	13.16	9.775	29.315	24.795	16.485	-1.02078	-0.907642	-0.299529	0.71546	0.481202	0.429773	0.354884	-1.25503	-1.19333	-0.660105	0.0612574	0.104608	0.667339	0.225002	0.428586	0.447649	0.521026	0.0243546	0.0494532	0.218454
K03238	EIF2S2	translation initiation factor 2 subunit 2	103.35	300.315	212.605	143.93	193.93	596.1	449.02	343.52	-1.01308	-0.640738	-0.340912	-0.0977585	-0.272187	-0.51058	-0.588301	-1.18751	-1.05356	-0.831455	0.052578	0.208019	0.574914	0.876667	0.697227	0.396988	0.256415	0.03315	0.0661473	0.111111
K05539	dusA	tRNA-dihydrouridine synthase A [EC:1.-.-.-]	6.39	17.83	13.555	9.565	8.2	26.485	13.92	14.35	-0.948869	-0.689789	-0.408774	0.550987	0.135922	0.548696	0.0249861	-1.36393	-0.69208	-0.934775	0.168073	0.320669	0.646421	0.476197	0.883937	0.456295	0.982511	0.0412641	0.326986	0.167284
K06997	yggS, PROSC	PLP dependent protein	43.88	141.265	119.555	122.02	30.265	108.575	67.39	72.92	-1.10067	-0.967171	-1.25671	1.30022	0.907596	1.30197	1.31266	-1.49329	-0.965415	-1.24426	0.0554887	0.103373	0.0564808	0.0610759	0.179158	0.0552923	0.0340344	0.0184848	0.103649	0.0371595
K07152	SCO1_2	protein SCO1/2	6.24	15.06	9.41	9.875	9.205	28.245	20.195	17.125	-0.742123	-0.199692	-0.489455	0.200497	-0.334496	-0.587007	-0.141933	-1.27712	-0.987197	-0.831885	0.327806	0.845204	0.597152	0.835234	0.688043	0.452469	0.860607	0.0476738	0.151635	0.217942
K07179	RIOK2	RIO kinase 2 [EC:2.7.11.1]	6.33	15.615	8.95	6.305	7.005	29.155	17.445	10.58	-0.747816	0.00787969	0.207683	0.639609	-0.265821	-0.360948	-0.161197	-1.65325	-0.992677	-0.593123	0.326391	0.992024	0.86549	0.448394	0.775052	0.686048	0.861747	0.03104	0.191132	0.451194
K07571	K07571	S1 RNA binding domain protein	4.15	14.01	11.84	8.31	2.15	12.61	7.475	5.18	-1.1859	-1.09537	-0.81397	1.72463	0.714135	1.23136	1.25639	-2.1964	-1.58863	-1.28221	0.0578883	0.0930887	0.241925	0.0637509	0.251407	0.0715758	0.0590251	0.0113243	0.0559363	0.0949613
K11436	PRMT3	type I protein arginine methyltransferase [EC:2.1.1.319]	6.34	15.94	12.19	11.38	6.66	26.435	19.545	14.085	-0.728845	-0.444513	-0.616515	0.753769	-0.112132	-0.203117	0.294843	-1.59475	-1.4014	-1.07544	0.404759	0.64298	0.541846	0.430872	0.921141	0.838652	0.733354	0.040507	0.0966537	0.197223
K11996	MOCS3, UBA4	adenylyltransferase and sulfurtransferase [EC:2.7.7.80 2.8.1.11]	3.455	8.495	8.405	5.435	5.28	12.675	8.105	7.09	-0.887571	-0.995426	-0.550544	0.111696	0.0084533	0.543336	0.135027	-0.990813	-0.563786	-0.527213	0.122829	0.0960805	0.399835	0.876667	0.996104	0.333551	0.820054	0.0443961	0.282067	0.313071
K12590	RRP46, EXOSC5	exosome complex component RRP46	5.735	17.705	15.34	12.125	9.77	28.395	18.92	15.87	-1.11992	-1.04274	-0.92813	-0.0359556	-0.106494	0.204241	0.192474	-1.19046	-0.802542	-0.6997	0.064038	0.0960805	0.165259	0.970629	0.885963	0.741074	0.738508	0.0259562	0.135743	0.180473
K12622	LSM3	U6 snRNA-associated Sm-like protein LSm3	31.68	76.065	56.24	68.06	10.605	39.735	32.02	28.47	-0.732173	-0.436109	-0.967946	3.05382	2.21786	2.01364	2.64979	-1.56813	-1.47629	-1.37198	0.113678	0.351111	0.0632595	0.00153369	0.000795997	0.00454799	0.000606755	0.0345962	0.0680972	0.0737411
K12871	CCDC12	coiled-coil domain-containing protein 12	13.81	42.055	39.46	30.485	13.405	35.925	47.035	32.4	-1.06385	-1.10305	-0.95809	0.819822	0.787643	0.263153	0.487659	-1.09603	-1.65972	-1.29025	0.0632543	0.0668981	0.119896	0.207091	0.183169	0.648344	0.34231	0.0480468	0.0192857	0.0300053
K12947	SPCS2, SPC2	signal peptidase complex subunit 2 [EC:3.4.-.-]	12.8	34.72	27.075	19.615	16.09	41.855	25.11	18.825	-0.874304	-0.627281	-0.381394	0.470432	0.298655	0.598001	0.620076	-1.04608	-0.499712	-0.23175	0.128327	0.271974	0.589902	0.4539	0.649948	0.330785	0.282335	0.0480468	0.380699	0.72948
K13517	MBOAT1_2	lysophospholipid acyltransferase 1/2 [EC:2.3.1.51 2.3.1.-]	2.2	7.585	10.26	6.455	5.64	12.585	24.865	22.205	-1.32046	-1.61235	-1.15586	-1.06233	-1.03929	-0.966503	-1.19905	-1.29742	-1.51652	-1.29259	0.128943	0.0763647	0.23365	0.227803	0.192197	0.184127	0.0942029	0.043149	0.0418098	0.047685
K14155	patB, malY	cysteine-S-conjugate beta-lyase [EC:4.4.1.13]	5.92	14.465	11.25	10.795	14.645	53.06	31.44	22.235	-0.488796	-0.416017	-0.315272	-0.453581	-1.23079	-0.915329	-0.718035	-1.266	-0.877765	-0.579727	0.590792	0.64298	0.77875	0.594642	0.13382	0.242527	0.325087	0.0427868	0.176847	0.378359
K14548	UTP4, CIRH1A	U3 small nucleolar RNA-associated protein 4	6.015	15.21	9.105	5.45	7.295	20.405	14.05	9.69	-0.768108	-0.171127	0.345939	0.551822	0.232187	-0.0556552	-0.252382	-1.08774	-0.778605	-0.458266	0.167545	0.810973	0.638216	0.357398	0.748611	0.944412	0.687145	0.0473642	0.167795	0.424857
K14553	UTP18	U3 small nucleolar RNA-associated protein 18	1.75	5.275	4.04	2.64	3.265	10.865	8.43	5.165	-0.921102	-0.726936	-0.143326	-0.185463	-0.556053	-0.516582	-0.502644	-1.29169	-1.05805	-0.460506	0.186865	0.299117	0.910721	0.829458	0.417587	0.434876	0.470272	0.0265114	0.0788815	0.452639
K14563	NOP1, FBL	rRNA 2'-O-methyltransferase fibrillarin [EC:2.1.1.-]	36.18	127.82	87.51	63.79	40.735	162.795	121.905	90.335	-1.29684	-0.88397	-0.630054	0.695802	0.356372	0.0901841	0.0678689	-1.63627	-1.48959	-1.25799	0.0774531	0.230716	0.448205	0.369238	0.721938	0.934819	0.945488	0.0349675	0.0663804	0.0908259
K14573	NOP4, RBM28	nucleolar protein 4	5.68	15.4	9.375	5.215	11.465	31.595	17.195	11.285	-0.864388	-0.27744	0.342847	-0.23282	-0.44358	-0.370908	-0.581757	-1.07515	-0.415529	-0.00608973	0.0836854	0.618944	0.599323	0.677269	0.416095	0.474207	0.264218	0.022089	0.364682	0.992839
K14765	NGDN, LCP5	U3 small nucleolar ribonucleoprotein protein LCP5	4.7	10.86	7.75	5.49	6.585	21.2	12.635	9.61	-0.644728	-0.257213	0.000242613	0.383857	-0.305037	-0.20649	-0.252024	-1.33362	-0.847561	-0.635639	0.385658	0.773977	0.999751	0.649618	0.721938	0.815805	0.749997	0.0439953	0.219973	0.363329
K14768	UTP7, WDR46	U3 small nucleolar RNA-associated protein 7	6.795	17.275	9.045	9.475	8.945	21.99	14.155	11.56	-0.790006	-0.0433316	-0.225582	0.266097	0.18841	-0.121327	0.157342	-0.867694	-0.430755	-0.334337	0.085243	0.943135	0.716316	0.607001	0.732633	0.838652	0.749147	0.040507	0.330571	0.458016
K14775	UTP30, RSL1D1	ribosome biogenesis protein UTP30	12.175	25.07	15.485	7.465	7.695	38.08	23.16	14.69	-0.889926	-0.193888	0.671877	1.0532	0.0229971	-0.1758	-0.595339	-1.92012	-1.42288	-0.976657	0.245351	0.851768	0.520335	0.231999	0.98637	0.860289	0.509096	0.0234763	0.0904406	0.230066
K14788	NOL10, ENP2	ribosome biogenesis protein ENP2	0.175	1.38	0.93	0.55	0.98	4.87	2.63	1.765	-2.11986	-1.71462	-1.31506	-1.42514	-1.31217	-0.929903	-1.03807	-2.00688	-1.21938	-0.927989	0.129343	0.22483	0.424997	0.319222	0.242612	0.435219	0.375523	0.0347752	0.223775	0.37682
K14794	RRP12	ribosomal RNA-processing protein 12	2.65	6.155	4.035	2.285	3.835	10.215	6.425	4.275	-0.664475	-0.189192	0.408675	0.240955	-0.132065	-0.156138	-0.339843	-1.0375	-0.586285	-0.172123	0.0764528	0.652387	0.363892	0.551571	0.776906	0.719808	0.394103	0.0119034	0.113383	0.674439
K14810	DDX56, DBP9	ATP-dependent RNA helicase DDX56/DBP9 [EC:3.6.4.13]	3.45	12.525	7.75	5.65	5.545	24.635	13.705	8.42	-1.39893	-0.790737	-0.622174	-0.203036	-0.431533	-0.272369	0.00268435	-1.62743	-0.86007	-0.416453	0.085243	0.350132	0.541846	0.845861	0.570417	0.744105	0.998264	0.0167296	0.204677	0.583791
K14820	BRX1, BRIX1	ribosome biogenesis protein BRX1	3.26	11.7	5.795	2.785	5.275	21.495	11.545	6.9	-1.28953	-0.365753	0.406443	0.091493	-0.254828	-0.43489	-0.713763	-1.63585	-0.892136	-0.398813	0.100194	0.697132	0.745102	0.934424	0.749268	0.586505	0.419491	0.0197025	0.204237	0.616704
K14831	MAK16	protein MAK16	4.35	16.09	7.275	3.92	3.69	20.185	9.99	8.21	-1.27144	-0.103352	0.5489	1.27436	0.42657	0.0993281	-0.421393	-2.11924	-1.27839	-1.14686	0.188347	0.938491	0.722555	0.294933	0.688011	0.945284	0.742403	0.0443961	0.261809	0.320867
K14840	NOP53, GLTSCR2	nucleolar protein 53	5.165	17.455	11.71	6.925	6.725	21.935	11.58	9.615	-1.17501	-0.735757	-0.20845	0.428746	0.294442	0.546891	0.17386	-1.30932	-0.617613	-0.463336	0.0679957	0.251605	0.821697	0.551466	0.692548	0.434789	0.808504	0.0349675	0.332301	0.479939
K14847	RPF2	ribosome production factor 2	23.315	78.04	48.65	32.73	32.34	102.095	63.345	42.14	-1.15003	-0.568884	-0.225777	0.388243	0.20639	0.153962	0.238431	-1.33189	-0.803165	-0.37559	0.0585771	0.346652	0.780843	0.551571	0.797344	0.84374	0.71541	0.0338241	0.185952	0.553874
K14848	RRB1, GRWD1	ribosome assembly protein RRB1	16.185	38.69	20.72	13.405	25.525	66.725	32.13	21.4	-0.73197	0.0313637	0.439636	0.0853514	-0.168562	-0.116151	-0.110992	-0.985883	-0.170138	0.243293	0.0714691	0.954728	0.345548	0.86616	0.751341	0.830769	0.810083	0.022089	0.707772	0.571899
K14855	RSA4, NLE1	ribosome assembly protein 4	23.45	43.695	20.56	17.42	18.41	52.24	33.05	23.945	-0.262733	0.621484	0.663371	0.925074	0.198613	-0.220236	0.0694212	-0.989194	-0.523826	-0.192281	0.554833	0.148166	0.164176	0.0697187	0.721938	0.665335	0.895102	0.0271332	0.219716	0.689042
K15738	uup	ABC transport system ATP-binding/permease protein	7	21.875	21.72	16.58	5.95	16.9	9.995	7.88	-0.936662	-1.24899	-1.04697	1.68691	0.751643	1.73393	1.67135	-1.87192	-1.20196	-1.06252	0.233452	0.120038	0.231474	0.100396	0.41571	0.0613221	0.0517955	0.0343399	0.179955	0.224858
K21286	NTAQ1	protein N-terminal glutamine amidohydrolase [EC:3.5.1.122]	3.82	12.94	9.61	8.415	7.46	21.355	10.3	11.84	-0.843508	-0.623757	-0.701606	0.180755	-0.406284	0.351891	0.114032	-1.43055	-0.45262	-0.768329	0.296949	0.46563	0.455834	0.862354	0.647819	0.689207	0.896371	0.040507	0.573908	0.294006
K00002	AKR1A1, adh	alcohol dehydrogenase (NADP+) [EC:1.1.1.2]	27.755	51.18	52.9	43.425	44.215	89.51	89.935	108.66	-0.236805	-0.439428	-0.373153	0.077311	-0.280622	-0.229037	-0.735026	-0.594738	-0.745776	-1.18549	0.678582	0.368705	0.508744	0.902875	0.65608	0.693174	0.135986	0.211637	0.135441	0.0233444
K00208	fabI	enoyl-[acyl-carrier protein] reductase I [EC:1.3.1.9 1.3.1.10]	31.935	34.895	68.68	60.11	21.325	51.53	63.955	54.695	0.425932	-0.700663	-0.717964	1.40536	0.0165508	0.630292	0.713851	-0.962875	-1.47573	-1.40947	0.395525	0.156599	0.181392	0.0286285	0.98637	0.267658	0.145242	0.0563355	0.0192857	0.0156148
K00613	GATM	glycine amidinotransferase [EC:2.1.4.1]	0	0	0	0	0	0	0.725	2.105	0.0657506	0.355344	0.0761307	0.886363	1.1868	-1.84529	-3.22261	0.366183	-2.37631	-4.03284	0.990958	0.877497	0.994325	0.644756	0.608287	0.306656	0.0434414	0.889171	0.141943	0.0156148
K00876	udk, UCK	uridine kinase [EC:2.7.1.48]	1.435	1.99	1.61	2.215	0.76	2.14	3.075	5.615	0.174767	0.379337	-0.340373	1.89384	0.396796	-0.423955	-0.718341	-1.32227	-1.93846	-2.95255	0.951713	0.849738	0.879474	0.265408	0.855213	0.828329	0.583718	0.41339	0.219716	0.0470981
K00933	E2.7.3.2	creatine kinase [EC:2.7.3.2]	1.265	1.03	1.265	1.195	2.895	1.245	2.205	14.245	0.889904	0.352905	0.312706	-0.306735	0.408523	-0.0788715	-2.97871	1.60516	0.580769	-2.35927	0.596534	0.844583	0.88701	0.839043	0.857907	0.963824	0.0228323	0.184794	0.653728	0.0177433
K01071	MCH	medium-chain acyl-[acyl-carrier-protein] hydrolase [EC:3.1.2.21]	1.28	3.395	0.955	2.21	0.895	1.465	3.07	9.885	-0.906173	0.506912	-0.920215	0.748541	1.29605	-1.09743	-1.68229	-0.358668	-1.33906	-3.35105	0.623134	0.827799	0.647803	0.705375	0.500028	0.556531	0.166552	0.88305	0.401358	0.0239706
K01180	E3.2.1.6	endo-1,3(4)-beta-glucanase [EC:3.2.1.6]	4.125	3.615	8.865	6.88	4.75	6.1	9.31	13.34	0.728529	-0.704964	-0.561302	0.565495	-0.195368	0.458521	-0.029854	-0.0323344	-0.811938	-1.15665	0.257818	0.224602	0.389396	0.366127	0.828585	0.463869	0.971421	0.972295	0.162549	0.0447979
K01438	argE	acetylornithine deacetylase [EC:3.5.1.16]	35.455	69.05	142.385	115.615	49.585	121.63	165.965	152.525	-0.495619	-1.6623	-1.6024	0.149685	-0.29334	0.253933	0.137884	-0.938644	-1.55805	-1.6142	0.549521	0.0538496	0.0697529	0.876667	0.782559	0.811005	0.882969	0.223995	0.0680972	0.0447979
K01482	DDAH, ddaH	dimethylargininase [EC:3.5.3.18]	1.295	5.545	3.745	4.28	1.585	8.995	13.475	11.605	-1.7421	-1.41191	-1.76535	0.496161	-0.0435633	-1.34561	-0.859027	-2.28183	-3.25368	-3.12054	0.317372	0.442592	0.364859	0.838575	0.985479	0.33299	0.488087	0.120734	0.0538509	0.0433022
K01674	cah	carbonic anhydrase [EC:4.2.1.1]	423.79	1008.65	1871.61	1591.84	199.66	1041.78	1138.42	1071.87	-0.633079	-1.66784	-1.71546	2.1168	0.439837	1.25251	1.17113	-2.31004	-2.53213	-2.66113	0.686467	0.219293	0.250533	0.139462	0.821203	0.435277	0.401371	0.0763897	0.0754182	0.0498712
K01769	E4.6.1.2	guanylate cyclase, other [EC:4.6.1.2]	0.2	0	0	0	0	0	0.16	2.025	1.29506	1.58466	1.30544	2.11568	1.1868	-0.398559	-3.30975	0.366183	-0.929578	-4.11999	0.509167	0.399301	0.541846	0.267519	0.649011	0.87789	0.0590251	0.899041	0.659986	0.0208095
K02320	POLA1	DNA polymerase alpha subunit A [EC:2.7.7.7]	1.325	1.29	1.605	2.445	3.025	4.385	11.53	9.935	0.210386	-0.301096	-0.980323	-0.447884	-0.884995	-2.02887	-1.21983	-0.226725	-1.88208	-1.75227	0.883091	0.774036	0.295302	0.621202	0.381146	0.0152194	0.0671271	0.790244	0.0192857	0.0130339
K02365	ESP1	separase [EC:3.4.22.49]	0.975	0.815	1.18	1.455	1.36	1.605	2.83	3.665	0.854957	0.251223	-0.346648	0.398719	-0.40915	-0.817956	-0.755116	0.0470876	-0.965452	-1.50048	0.364693	0.813725	0.746236	0.660582	0.735758	0.333551	0.267726	0.967303	0.179439	0.0343566
K02541	MCM3	DNA replication licensing factor MCM3 [EC:3.6.4.12]	7.725	7.76	11.845	9.31	15.66	12.455	39.525	41.025	0.72111	-0.134492	-0.137731	-0.297304	-0.446679	-1.22058	-1.35307	0.571735	-1.05777	-1.1935	0.349806	0.881696	0.904764	0.693202	0.647819	0.0839763	0.0459103	0.344611	0.0792877	0.0409372
K02684	PRI1	DNA primase small subunit [EC:2.7.7.-]	2.7	4.045	5.285	6.23	5.585	8.305	19.005	20.37	-0.0153208	-0.45213	-0.978758	-0.216958	-0.365006	-1.22321	-0.837946	-0.163369	-1.45838	-1.59975	0.991343	0.562491	0.209463	0.804221	0.681554	0.0831241	0.148398	0.840767	0.0351413	0.0156148
K03405	chlI, bchI	magnesium chelatase subunit I [EC:6.6.1.1]	0.36	0.945	0.71	1.535	0	0.365	0.575	1.795	-0.789189	-0.524418	-1.77785	3.46454	1.86112	1.04385	0.542735	-2.3926	-2.9451	-4.69965	0.675301	0.787897	0.284109	0.129726	0.341078	0.564367	0.68773	0.226543	0.153829	0.0208095
K03781	katE, CAT, catB, srpA	catalase [EC:1.11.1.6]	17.64	49.805	59.99	60.71	15.24	45.045	45.24	39.755	-0.777353	-1.05074	-1.22519	0.863373	0.523131	0.634811	0.83385	-1.1176	-1.2793	-1.25471	0.186378	0.0960805	0.0682251	0.189479	0.471989	0.333551	0.147377	0.0597371	0.0559363	0.0404517
K04354	PPP2R2	serine/threonine-protein phosphatase 2A regulatory subunit B	0.835	1.185	0.795	1.55	1.53	1.74	3.1	8.25	-0.0478179	0.579526	-0.634035	-0.0834292	0.0587161	-1.4874	-1.84513	0.0943274	-0.824445	-2.39573	0.990958	0.728655	0.710647	0.968568	0.97967	0.311191	0.0835734	0.957745	0.461043	0.0233444
K04638	IFT57, HIPPI, ESRRBL1	intraflagellar transport protein 57	1.595	1.93	0.905	0.955	0.28	0.12	3.24	8.96	0.815832	1.04798	1.025	3.08037	2.82037	-1.13013	-3.67328	0.555833	-3.16252	-5.72865	0.799364	0.704961	0.756268	0.274923	0.452935	0.686228	0.0904096	0.907552	0.230213	0.0233444
K04739	PRKAR	cAMP-dependent protein kinase regulator	4.865	2.065	3.04	4.355	7.47	6.595	13.055	51.535	1.53742	0.512407	-0.196128	-0.0796411	-0.97554	-1.27548	-3.06223	0.641518	-0.683434	-3.17871	0.349878	0.747094	0.932554	0.967554	0.648986	0.366733	0.0116229	0.617111	0.533345	0.00734384
K04834	SCN2A, NAV1.2	voltage-gated sodium channel type II alpha	0	0	0	0	0.17	0	0	2.33	0.0657506	0.355344	0.0761307	0.0505857	1.1868	0.367341	-2.88943	1.20196	0.672099	-2.86389	0.990958	0.871119	0.993434	0.983848	0.590776	0.86953	0.0587588	0.480517	0.723281	0.0403364
K04905	KCNH2, KV11.1	potassium voltage-gated channel Eag-related subfamily H member 2	0.2	0.085	0.065	0.49	0.03	0.205	3.115	17.63	0.893593	1.15494	-1.46413	2.03174	0.266294	-3.95741	-4.45851	-0.871854	-4.8342	-7.95438	0.87311	0.812284	0.731538	0.643261	0.967063	0.275175	0.0587588	0.88305	0.151684	0.0202533
K04950	CNGA3	cyclic nucleotide gated channel alpha 3	0.145	0	0	0	0	0	0.81	3.64	1.29506	1.58466	1.30544	2.11568	1.1868	-1.51855	-4.45834	0.366183	-2.04957	-5.26858	0.691765	0.598612	0.713292	0.463342	0.76643	0.630082	0.0671271	0.929234	0.454632	0.0289019
K05016	CLCN7	chloride channel 7	0	0.15	1.27	0	0	0.295	0.43	9.055	-0.721675	-2.26363	0.0761307	0.886363	0.681923	1.62998	-4.76401	-0.926115	-1.52001	-5.57425	0.883091	0.477094	0.996436	0.835858	0.889427	0.618683	0.0924078	0.835437	0.675054	0.0433022
K06272	ILK	integrin-linked kinase [EC:2.7.11.1]	0	0	0.085	0	0	0	0.285	4.37	0.0657506	-0.42144	0.0761307	0.886363	1.1868	-0.793535	-5.06135	0.366183	-2.10134	-5.87159	0.990958	0.857758	0.995056	0.669515	0.633733	0.689207	0.00471292	0.894393	0.220396	0.00264979
K06628	CDC45	cell division control protein 45	3.14	9.365	8.08	9.99	7.315	9.905	16.42	14.36	-0.835842	-0.998232	-1.21063	-0.584979	0.0768003	-0.692836	-0.456206	-0.174062	-1.10609	-1.08186	0.189054	0.122095	0.0872126	0.370973	0.928678	0.242527	0.38187	0.796569	0.0539821	0.0399918
K07002	K07002	uncharacterized protein	7.03	6.185	13.345	21.395	4.13	2.905	11.145	14.615	0.713284	-0.502712	-1.37977	1.5508	1.82509	0.757185	1.11861	0.987569	-1.29633	-1.81196	0.450655	0.545929	0.0955979	0.129726	0.151332	0.379938	0.112719	0.356232	0.151489	0.0392004
K07375	TUBB	tubulin beta	58.03	65.49	70.505	65.1	156.71	180.145	295.295	375.065	0.364382	0.152214	0.155909	-0.530692	-0.763615	-1.62755	-2.0992	0.131459	-0.94464	-1.41259	0.592944	0.849738	0.862476	0.414679	0.328384	0.0410513	0.00649349	0.891619	0.153829	0.0371595
K07915	RAB28	Ras-related protein Rab-28	0	0	0	0	0	0	4.685	22.685	0.0657506	0.355344	0.0761307	0.886363	1.1868	-5.12239	-7.43562	0.366183	-5.65341	-8.24585	0.990958	0.899963	0.996364	0.727099	0.688043	0.0164791	0.000862209	0.913067	0.0192857	0.00210059
K07934	IFT27, RAYL, RABL4	intraflagellar transport protein 27	2.415	9.445	3.33	5.1	0.28	1.12	4.665	7.77	-1.69612	-0.220317	-1.25514	3.57841	3.42789	-0.264991	-0.408198	-1.84664	-4.06372	-5.24175	0.228287	0.916271	0.448205	0.138107	0.0637359	0.89307	0.741813	0.435931	0.0688204	0.0177433
K07935	IFT22, RABL5	intraflagellar transport protein 22	0.11	0.755	1.29	0.155	0.365	0	4.195	13.485	-1.29583	-1.62288	0.141097	0.197545	3.37849	-1.3431	-5.12022	1.88511	-3.16352	-5.17667	0.644761	0.526836	0.992171	0.961725	0.280515	0.512428	0.0255169	0.513214	0.138305	0.016092
K07944	ARL3	ADP-ribosylation factor-like protein 3	3.085	5.585	4.38	4.565	12.46	16.625	33.795	60.05	-0.329437	0.306669	-0.375334	-0.999196	-0.889297	-2.87402	-3.18662	-0.219537	-1.56815	-2.56276	0.898602	0.894475	0.88701	0.532636	0.62544	0.0852305	0.0258462	0.889395	0.130598	0.0175395
K07951	ARL6, BBS3	ADP-ribosylation factor-like protein 6	0.4	0.375	0.615	0.42	0.41	0.885	0.565	3.69	0.574969	-0.251372	0.235105	0.633218	-0.57912	0.816114	-2.59055	-0.63737	-0.0684766	-2.98866	0.783953	0.896249	0.933456	0.712673	0.775617	0.643086	0.0605569	0.70713	0.96675	0.0233444
K07955	ARL8	ADP-ribosylation factor-like protein 8	0	0	0	0	0.355	0.375	2.835	5.15	0.0657506	0.355344	0.0761307	-1.06445	-0.72308	-3.77777	-4.43271	0.407121	-2.35798	-3.29213	0.990958	0.897942	0.996252	0.623793	0.78678	0.0768127	0.0216025	0.872451	0.135731	0.0306779
K08104	HS3ST5	[heparan sulfate]-glucosamine 3-sulfotransferase 5 [EC:2.8.2.23]	4.885	7.92	6.5	7.14	14.915	24.905	29.845	26.82	-0.248229	-0.116707	-0.568491	-1.04359	-1.3062	-1.94662	-1.58333	-0.51084	-1.01974	-1.10823	0.77904	0.89202	0.444951	0.129726	0.0599694	0.00696383	0.0128088	0.305988	0.0636738	0.0331642
K08332	VAC8	vacuolar protein 8	0.87	0.505	0.69	0.565	0.135	0	0.815	6.13	1.00816	0.587218	1.57542	3.05865	3.9356	0.141069	-3.88761	1.88511	-2.33036	-5.37084	0.711751	0.831966	0.581594	0.250081	0.27785	0.961105	0.0752278	0.60315	0.379546	0.02507
K09507	DNAJB1	DnaJ homolog subfamily B member 1	0.065	0.075	0.055	0	0.79	2.655	2.69	4.61	-0.02247	0.258771	0.785146	-2.48666	-3.81064	-4.28749	-5.73792	-1.34645	-1.54206	-2.46611	0.993897	0.922872	0.787431	0.19241	0.0537694	0.0410513	0.00599795	0.226203	0.192879	0.031666
K09550	PFDN4	prefoldin subunit 4	43.685	87.995	88.025	89.625	47.685	96.335	127.195	119.995	-0.518887	-0.577848	-0.911368	0.65556	0.455448	-0.0448305	0.211482	-0.718999	-1.27824	-1.35545	0.407008	0.350132	0.176892	0.310172	0.566918	0.958098	0.744468	0.230931	0.0588359	0.0342922
K10359	MYO7A, USH1B	myosin VIIa	0.63	0.615	0.105	0.075	1.705	1.635	4.07	10.21	0.674627	0.955476	1.0546	-0.191336	-0.64122	-3.82586	-5.87325	0.224744	-2.67905	-4.62732	0.86273	0.769245	0.77982	0.961725	0.864185	0.151162	0.0205556	0.944389	0.153829	0.0161444
K10395	KIF4_21_27	kinesin family member 4/21/27	1.38	1.66	0.505	0.64	3.325	3.495	7.28	5.245	0.493382	2.019	0.903991	-0.573161	-1.32216	-3.92825	-3.12022	-0.255615	-1.33609	-1.64307	0.774345	0.176558	0.581594	0.639504	0.341078	0.0152194	0.0168334	0.820648	0.113931	0.044872
K10409	DNAI1	dynein intermediate chain 1, axonemal	0.11	0	0.285	0	0.625	0.05	0.91	8.19	1.62592	-0.652719	1.6363	-0.303376	0.460276	-0.898276	-6.25172	2.38958	-1.24762	-4.31204	0.405912	0.73128	0.455634	0.88091	0.882139	0.580309	0.00220753	0.164518	0.380722	0.0040512
K10410	DNALI	dynein light intermediate chain, axonemal	0.28	0	0.065	0.74	0.74	0.63	7.97	47.62	2.48619	1.999	-0.673391	-0.345265	-1.88662	-4.99295	-5.23026	0.944837	-2.64868	-5.55839	0.395525	0.502579	0.836372	0.908962	0.614213	0.0783106	0.0074296	0.725727	0.130629	0.00501742
K10411	DNAL1	dynein light chain 1, axonemal	0	0	0.265	0	0	0.225	1.435	13.5	0.0657506	-1.22822	0.0761307	0.886363	0.118625	-1.48936	-5.95696	-0.701988	-3.60394	-6.76719	0.990958	0.584004	0.996364	0.730856	0.97504	0.4477	0.00471292	0.801569	0.075859	0.00287997
K10414	DYNC2H, DNCH2	dynein heavy chain 2, cytosolic	2.11	2.955	2.485	2.22	5.885	4.385	7.81	11.94	0.704118	0.183436	0.1159	-0.023068	-0.504453	-0.830479	-1.44878	0.222733	-0.623975	-1.30982	0.376601	0.847452	0.929312	0.98331	0.610465	0.278871	0.0467275	0.791358	0.329628	0.0392004
K10417	DYNC2LI	dynein light intermediate chain 2, cytosolic	0	0	0	0	0	0	1.795	3.175	0.0657506	0.355344	0.0761307	0.886363	1.1868	-1.95075	-3.07327	0.366183	-2.48177	-3.8835	0.990958	0.862949	0.993216	0.610112	0.570417	0.236397	0.0367528	0.873033	0.0926639	0.0130339
K10683	BARD1	BRCA1-associated RING domain protein 1	1.03	1.5	1.28	1.75	1.71	3.515	5.045	5.745	0.0223955	0.138505	-0.515807	0.325842	-0.583345	-1.40619	-1.09882	-0.886792	-1.59353	-1.94047	0.990981	0.91834	0.683904	0.790538	0.62544	0.165366	0.173684	0.29824	0.0755868	0.0267393
K10684	UBLE1A, SAE1	ubiquitin-like 1-activating enzyme E1 A [EC:6.2.1.45]	10.795	18.445	24.35	24.175	13.605	24.565	38.85	34.65	-0.222232	-0.748677	-0.964142	0.436597	0.165561	-0.154989	0.0595728	-0.493267	-1.34026	-1.34117	0.721182	0.137974	0.0861039	0.412395	0.80254	0.797516	0.916723	0.300458	0.0210669	0.0143512
K10735	GINS4, SLD5	GINS complex subunit 4	1.415	5.06	2.51	3.58	3.81	8.78	11.415	8.83	-1.21497	-0.384117	-1.10957	-0.604111	-0.249573	-1.62999	-0.718101	-0.860427	-1.41	-1.22356	0.141504	0.696723	0.231474	0.480641	0.76183	0.0431842	0.252737	0.126985	0.0408892	0.0447271
K10967	KTR1_3	alpha 1,2-mannosyltransferase [EC:2.4.1.-]	0	0	0.44	0	0.2	0	0.215	4.005	0.0657506	-0.826213	0.0761307	0.219936	1.1868	0.736562	-3.51472	1.03261	-0.309587	-3.65853	0.990958	0.725641	0.996252	0.940353	0.67572	0.78077	0.065143	0.684684	0.911257	0.0392004
K11964	PELI	pellino [EC:2.3.2.27]	0	0	0	0	0	0	1.495	7.07	0.0657506	0.355344	0.0761307	0.886363	1.1868	-1.30317	-4.47088	0.366183	-1.83419	-5.28111	0.990958	0.908056	0.996364	0.746814	0.711313	0.6069	0.0292775	0.913558	0.414413	0.0143512
K12365	PREX1	phosphatidylinositol-3,4,5-trisphosphate-dependent Rac exchanger 1 protein	4.19	0.765	3.58	5.305	5.195	4.345	17.3	21.56	3.08266	0.771475	0.115995	0.449676	-1.96536	-1.82316	-1.60036	0.667625	-1.50136	-1.93404	0.0774531	0.572119	0.967673	0.732292	0.366105	0.159759	0.127883	0.601758	0.130629	0.0444116
K13120	FAM32A	protein FAM32A	7.28	9.935	11.625	10.62	5.72	10.12	14.255	15.165	0.0900423	-0.23898	-0.281451	1.03618	0.511819	0.18357	-0.0009435	-0.434319	-1.09159	-1.31857	0.932248	0.735658	0.730291	0.148453	0.523704	0.811649	0.998501	0.516214	0.091368	0.0392004
K13750	SLC24A2, NCKX2	solute carrier family 24 (sodium/potassium/calcium exchanger), member 2	3.19	5.5	4.11	4.6	0.675	0.11	3.045	17.135	-0.132609	0.111799	-0.229102	4.58501	7.27515	2.67297	0.0659077	2.55753	-1.80024	-4.7482	0.92886	0.922872	0.865988	0.0249476	0.0046813	0.0817321	0.957923	0.305772	0.33877	0.0111634
K13755	PDE1	calcium/calmodulin-dependent 3',5'-cyclic nucleotide phosphodiesterase [EC:3.1.4.17]	5.915	2.63	3.825	7.09	0.46	2.93	3.535	15.1	0.422531	0.523141	-0.195336	4.88409	2.58452	0.883135	0.296353	-1.87704	-3.47781	-4.78307	0.804335	0.723878	0.926972	0.0610759	0.19659	0.589497	0.820832	0.44705	0.136583	0.0331383
K13758	PDE6D	retinal rod rhodopsin-sensitive cGMP 3',5'-cyclic phosphodiesterase subunit delta	2.96	1.17	1.295	1.825	0.17	0.085	3.985	19.845	1.34052	0.593934	-0.45972	2.7301	2.5692	-1.63892	-3.02994	1.17962	-3.77508	-6.21976	0.769028	0.890545	0.933473	0.486269	0.649011	0.621532	0.183619	0.84214	0.261268	0.0473096
K14713	SLC39A7, KE4, ZIP7	solute carrier family 39 (zinc transporter), member 7	0.635	1.675	2.41	0.995	0.885	2.125	2.92	3.445	-1.15514	-1.91156	-0.870997	0.343501	0.238529	0.288277	-1.17784	-1.26011	-1.96679	-2.39234	0.399128	0.13428	0.596589	0.846426	0.88405	0.811649	0.274865	0.272876	0.098209	0.0392004
K15448	TRM112, TRMT112	multifunctional methyltransferase subunit TRM112	28.675	47.32	52.77	38.735	36.2	71.035	70.93	67.19	-0.191479	-0.575572	-0.33952	0.344347	-0.0465949	0.114822	-0.238436	-0.582421	-0.805097	-0.922303	0.719625	0.176558	0.503884	0.450672	0.943159	0.825647	0.569978	0.128162	0.0661572	0.0288335
K16219	NTMT1, METTL11A, NTM1	protein N-terminal methyltransferase [EC:2.1.1.244]	9.2	17.205	13.79	15.15	10.78	30.025	32.205	34.305	-0.361211	-0.321946	-0.524554	0.388337	-0.300496	-0.560004	-0.675623	-1.05004	-1.27029	-1.58851	0.626679	0.653085	0.47685	0.587632	0.701984	0.40236	0.239644	0.0665885	0.0539821	0.016092
K16466	CETN3, CDC31	centrin-3	0	0.855	0	1.045	0.14	0.14	4.415	20.85	-1.50841	0.355344	-2.65095	0.0505857	2.03443	-4.07378	-3.60068	0.475441	-3.76902	-6.30222	0.559348	0.917159	0.291723	0.992117	0.500028	0.101878	0.0257246	0.896692	0.0788815	0.00641987
K16474	IFT88	intraflagellar transport protein 88	0.38	0.795	0.7	0.815	0.16	0.47	2.045	6.49	-1.02038	-1.23725	-2.23458	0.592588	0.550412	-1.30126	-2.24811	-1.06256	-3.1311	-5.07528	0.779659	0.68381	0.448205	0.872816	0.885963	0.59385	0.196112	0.759092	0.214078	0.0331383
K16478	NPHP4	nephrocystin-4	2.97	3.69	4.33	4.54	0.16	1.09	7.615	22.145	0.44153	0.273253	-0.169991	3.58578	1.0953	-1.63869	-2.9272	-2.04895	-4.95121	-6.68297	0.918802	0.933996	0.982917	0.323851	0.782559	0.512428	0.142754	0.622057	0.137776	0.0392004
K16531	BBS4	Bardet-Biedl syndrome 4 protein	1.505	1.335	1.415	2.45	0	0	0.39	2.1	0.0260526	-0.115956	-0.947394	3.16842	3.50855	1.53938	0.275844	0.366183	-1.745	-3.83997	0.992219	0.94795	0.541846	0.100396	0.0848019	0.377104	0.842768	0.896692	0.332301	0.0247269
K16599	TTLL1	tubulin polyglutamylase TTLL1 [EC:6.-.-.-]	0.21	0	0.425	0.11	0	0.095	1.145	3.29	1.62592	0.300775	0.823553	2.44654	0.359855	-1.10157	-3.3565	-0.460757	-3.24733	-4.97948	0.525937	0.917684	0.790129	0.329212	0.928678	0.65064	0.106765	0.904913	0.158311	0.02507
K16742	ARL2BP, BART	ADP-ribosylation factor-like protein 2-binding protein	1.395	1.985	1.41	1.745	2.055	1.79	4.335	10.695	-0.213534	0.13748	-0.379978	-0.0292915	0.758367	-1.03476	-1.97069	0.574125	-0.867991	-2.32137	0.899488	0.922872	0.795649	0.986513	0.588551	0.35933	0.0400112	0.598954	0.330254	0.0125527
K16744	B9D1	B9 domain-containing protein 1	0.26	0.145	0	0.36	0.715	0.19	1.575	8.375	0.77172	1.84874	0.21448	1.54398	0.906051	-3.13187	-3.98757	0.13379	-2.82711	-5.31707	0.836007	0.546213	0.978032	0.612967	0.823044	0.294602	0.0693752	0.976801	0.259858	0.0248277
K16745	B9D2	B9 domain-containing protein 2	0.52	0.79	1.145	0.8	0.485	0	1.885	7.835	-0.368802	-1.18749	-0.995535	1.49858	3.71551	0.548794	-2.1141	1.84813	-2.13728	-4.60822	0.920838	0.634112	0.744444	0.590932	0.266286	0.838652	0.220543	0.559561	0.370732	0.0306779
K16749	BBS7	Bardet-Biedl syndrome 7 protein	0.045	0	0	0.375	0.05	0.655	1.63	4.305	0.895858	1.18545	-1.57949	1.05004	-2.5411	-4.32305	-3.02506	-2.69529	-4.18764	-5.65459	0.769028	0.652433	0.51312	0.687153	0.307749	0.0709914	0.0537157	0.155461	0.0508674	0.00838312
K17579	PPP1R42, LRRC67	protein phosphatase 1 regulatory subunit 42	0.11	0	0	0.07	0.06	0	1.435	7.365	1.29506	1.58466	0.492693	1.44925	1.1868	-3.86004	-5.26685	1.03261	-3.72464	-6.22341	0.527487	0.425325	0.852329	0.460362	0.65608	0.0551733	0.00453414	0.659372	0.0451198	0.00215453
K18078	PTPDC1	protein tyrosine phosphatase domain-containing protein 1 [EC:3.1.3.-]	0	0	0	0	0.125	0	0.51	2.025	0.0657506	0.355344	0.0761307	0.0505857	1.1868	-1.57032	-3.06365	1.20196	-1.26556	-3.0381	0.990958	0.879388	0.994498	0.985387	0.612535	0.40236	0.0587588	0.515802	0.433713	0.0392004
K18438	PDE10	cAMP and cAMP-inhibited cGMP 3',5'-cyclic phosphodiesterase 10 [EC:3.1.4.17 3.1.4.35]	0.355	0.205	0.09	0.16	0.645	0.195	1.715	10.91	1.4993	2.18149	1.45119	0.881523	1.16851	-3.69448	-5.80097	1.78628	-2.39451	-5.23131	0.71151	0.562491	0.745102	0.809845	0.823276	0.302174	0.0517955	0.636098	0.343348	0.02507
K18643	KATNB1	katanin p80 WD40 repeat-containing subunit B1	0.545	2.885	1.76	2.42	1.105	6.08	6.55	8.495	-1.84766	-1.17346	-1.8846	-0.266728	-0.372032	-1.40018	-1.24558	-1.95296	-2.30691	-2.86345	0.191366	0.443271	0.232651	0.887819	0.780321	0.263536	0.192302	0.0720502	0.0629226	0.0179017
K19372	DNAJC27	DnaJ homolog subfamily C member 27	0.9	2.615	1.83	2.54	1.33	1.315	4.085	14.265	-0.845222	-0.290773	-1.28356	0.774009	1.97765	-0.303231	-1.17003	0.358419	-1.36801	-3.2276	0.692439	0.903831	0.528155	0.723463	0.373323	0.897145	0.365769	0.899041	0.445516	0.0392004
K19398	BBS9	Bardet-Biedl syndrome 9 protein	0.245	0.735	0.825	0.745	0.75	1.88	6.39	17.575	-1.09868	-1.31133	-1.14687	-0.508031	0.318778	-1.99763	-3.93339	-0.271871	-2.80093	-4.57224	0.645588	0.5469	0.66123	0.844925	0.912037	0.234479	0.0166988	0.914288	0.0808026	0.0088856
K19584	PRKX	protein kinase X [EC:2.7.11.11]	2.72	0.745	0.75	0.995	4.39	3.495	6.295	31.605	1.87013	2.64979	1.41158	0.669344	-0.443922	-2.9732	-4.2844	0.756859	-0.992752	-3.54217	0.370688	0.232228	0.541846	0.710681	0.892578	0.225498	0.0257246	0.701368	0.500246	0.0140322
K19675	IFT43	intraflagellar transport protein 43	0.165	0.14	0	0	0	0	1.01	4.88	0.507637	1.58466	1.30544	2.11568	1.97422	-2.6165	-4.87379	0.366183	-3.14752	-5.68402	0.844583	0.429046	0.574935	0.290708	0.431566	0.203615	0.0089758	0.907431	0.0898845	0.00501742
K19676	IFT172	intraflagellar transport protein 172	0.15	0.17	0.15	0.105	0.04	0.145	1.745	9.06	0.568042	0.876751	0.851617	2.11649	1.12176	-3.26136	-5.8774	-0.426692	-4.5011	-7.14227	0.898602	0.815529	0.840345	0.526411	0.78678	0.266565	0.0257246	0.924774	0.102372	0.0137578
K19677	IFT81	intraflagellar transport protein 81	0.41	0.1	0.265	0.485	0.905	1.7	5.5	6.735	1.86033	0.603361	-0.4581	-0.671051	-3.3958	-3.90406	-3.43397	-0.864425	-2.62965	-3.22102	0.335378	0.767533	0.839932	0.687153	0.0995664	0.019831	0.0128088	0.4453	0.0323668	0.00786573
K19678	IFT80	intraflagellar transport protein 80	0.065	0	0	0.41	2.235	0.295	1.58	4.955	1.29506	1.58466	-0.742591	-0.117458	-1.64386	-4.55818	-4.099	-0.231338	-2.85607	-4.72413	0.719164	0.634112	0.84314	0.977165	0.649948	0.120324	0.0484175	0.945619	0.167165	0.0202533
K19679	IFT74	intraflagellar transport protein 74	3.49	3.565	3.275	2.665	3.285	5.635	7.46	13.88	0.670141	0.599268	0.583433	0.865047	-0.180849	-0.723153	-1.80095	-0.375755	-0.988932	-2.08256	0.537908	0.569899	0.637299	0.376784	0.906549	0.484033	0.0638612	0.730225	0.267099	0.0225571
K19680	TRAF3IP1, IFT54	TRAF3-interacting protein 1	0	0	0	0	0	0	2.51	12.53	0.0657506	0.355344	0.0761307	0.886363	1.1868	-2.61124	-4.4607	0.366183	-3.14226	-5.27093	0.990958	0.862435	0.993216	0.607001	0.568099	0.10495	0.00458607	0.871679	0.0458659	0.00215453
K19682	IFT46	intraflagellar transport protein 46	7.33	11.11	8.635	9.83	6.01	8.785	32.56	60.96	-0.0485072	0.0800194	-0.539615	0.595107	0.448224	-1.44335	-1.894	-0.19539	-1.95844	-3.02872	0.982327	0.933413	0.531745	0.454385	0.64215	0.0734653	0.0107998	0.839831	0.0192857	0.00210059
K19685	TTC26, IFT56, DYF13	intraflagellar transport protein 56	4.28	7.805	5.615	7.12	4.365	5.72	19.915	49.29	-1.04401	-0.845144	-1.32407	1.39227	1.55167	-0.440897	-1.57441	-0.884607	-2.67831	-4.29075	0.559348	0.64553	0.476545	0.537269	0.431566	0.811005	0.219019	0.722433	0.166547	0.0278265
K19752	DNAAF3, PF22	dynein assembly factor 3, axonemal	0.245	1.385	1.255	0.705	0.955	2.21	3.535	8.58	-1.73111	-1.88195	-0.7961	-0.983207	-0.094886	-0.745126	-3.64188	-0.842792	-1.64387	-3.45477	0.455697	0.395539	0.803767	0.698661	0.97504	0.688123	0.0517955	0.679385	0.326791	0.0289019
K19754	DRC1	dynein regulatry complex protein 1	3.725	3.51	1.9	2.58	0.23	0.985	2.56	12.165	0.744428	1.42679	0.815512	5.06364	3.51249	1.07586	-0.803663	-0.806722	-2.56098	-5.05179	0.46225	0.175319	0.468785	0.014993	0.0492769	0.465331	0.405123	0.746771	0.166547	0.0091978
K19758	DYX1C1, DNAAF4	dyslexia susceptibility 1 candidate gene 1 protein	0	0.185	0	0	0	0	1.34	6.05	-1.10255	0.355344	0.0761307	0.886363	2.3551	-3.55705	-5.82685	0.366183	-4.08807	-6.63708	0.66856	0.906053	0.996364	0.741498	0.394797	0.118525	0.00615824	0.913558	0.0575776	0.0040512
K19942	GAS8	growth arrest-specific protein 8	1.08	0.95	1.32	1.12	1.82	2.085	5.77	22.01	0.912373	0.427013	0.363515	-0.0929833	-0.417132	-1.78155	-4.1861	0.588224	-1.26155	-3.7296	0.795757	0.895856	0.937361	0.978575	0.922077	0.465331	0.0587588	0.839831	0.504703	0.0288335
K21767	TBCD	tubulin-specific chaperone D	10.97	17.835	13.77	16.715	16.9	26.615	28.385	34.005	-0.44893	-0.299021	-0.636845	-0.0121319	-0.0442218	-0.459548	-0.398542	-0.48102	-0.746437	-1.02326	0.451099	0.638287	0.313224	0.991447	0.956001	0.43584	0.433683	0.329624	0.146356	0.0434686
K22855	EEF1AKMT1, EFM5	EEF1A lysine methyltransferase 1 [EC:2.1.1.-]	5.265	5.81	8.115	7.475	3.96	9.98	13.44	19.005	0.403851	-0.149448	0.0457549	1.2868	-0.0663692	-0.162277	-1.00464	-0.949317	-1.59852	-2.24568	0.79618	0.917159	0.996252	0.301997	0.971273	0.906096	0.322094	0.402515	0.153829	0.0392004
K22866	TCTEX1D2	tctex1 domain-containing protein 2	7.38	16.105	4.765	8.12	1.85	2.21	18.625	61.595	-0.327723	1.13396	0.101538	3.31124	3.78353	-0.546683	-1.91459	0.144568	-2.72396	-5.12429	0.883091	0.547075	0.983251	0.159324	0.13942	0.813789	0.153459	0.973542	0.219695	0.0208095
KEGG genes down-regulated in male gametophytes in WL vs. RL			Average TPM								logFC										Adj P-value (BH)
			Female				Male				Female: RL/WL			Female/male				Male: RL/WL			Female: RL/WL			Female/male				Male: RL/WL
KO	gene	descr	f0	f1	f6	f8	m0	m1	m6	m8	f0/f1	f0/f6	f0/f8	f0/m0	f1/m1	f6/m6	f8/m8	m0/m1	m0/m6	m0/m8	f0/f1	f0/f6	f0/f8	f0/m0	f1/m1	f6/m6	f8/m8	m0/m1	m0/m6	m0/m8
K00140	mmsA, iolA, ALDH6A1	malonate-semialdehyde dehydrogenase (acetylating) / methylmalonate-semialdehyde dehydrogenase [EC:1.2.1.18 1.2.1.27]	7.7	5.62	4.33	5.48	12.565	7.98	7.99	10.225	1.08269	1.26828	0.771305	0.0342243	-0.0678349	-0.487651	-0.474783	0.98063	0.746408	0.262297	0.0710375	0.0505263	0.221081	0.965805	0.943159	0.465548	0.402602	0.049497	0.153829	0.62811
K00225	GLDH	L-galactono-1,4-lactone dehydrogenase [EC:1.3.2.3]	24.055	15.285	19.7	21.455	45.66	19.055	16.54	19.335	1.30449	0.8078	0.425559	0.150771	0.205475	0.638148	0.804347	1.35919	1.29518	1.07914	0.0764528	0.242465	0.599939	0.85559	0.852569	0.444726	0.260498	0.0467147	0.0792877	0.121368
K00248	ACADS, bcd	butyryl-CoA dehydrogenase [EC:1.3.8.1]	18.42	15.655	15.02	17.15	40.685	19.295	19.92	21.955	0.79134	0.756807	0.31313	-0.234463	0.248049	0.0545658	0.189197	1.27385	1.04584	0.73679	0.181597	0.199544	0.66676	0.712673	0.761276	0.950121	0.765225	0.03315	0.0819108	0.186862
K00318	PRODH	proline dehydrogenase [EC:1.5.-.-]	3.675	2.315	2.57	2.755	8.7	3.29	5.28	6.21	1.02907	0.702667	0.364587	-0.613654	0.105948	-0.349288	-0.0696853	1.74867	0.967033	0.908556	0.316841	0.485425	0.772153	0.481234	0.948757	0.776089	0.959173	0.0402014	0.235343	0.255676
K00624	E2.3.1.7	carnitine O-acetyltransferase [EC:2.3.1.7]	6.45	6.86	5.665	9.93	15.405	10.41	12.21	13.14	0.699419	0.595755	-0.207842	-0.613909	-0.203201	-0.651314	0.0113061	1.11013	0.558349	0.417373	0.234878	0.293056	0.772153	0.243715	0.792862	0.296411	0.988477	0.0290738	0.246992	0.382534
K00864	glpK, GK	glycerol kinase [EC:2.7.1.30]	4.765	4.205	4.9	6.785	6.635	2.205	4.985	5.525	0.880452	0.546179	-0.037528	0.356424	1.31009	0.290272	0.664311	1.83411	0.480027	0.270359	0.283411	0.503211	0.992943	0.658945	0.242612	0.778959	0.383466	0.0343399	0.538081	0.748955
K01008	selD, SEPHS	selenide, water dikinase [EC:2.7.9.3]	1.78	1.595	0.695	0.935	3.985	1.425	1.63	1.58	0.770236	1.675	1.06521	-0.45744	0.815167	-0.635565	-0.195918	2.04284	1.49688	1.32673	0.549521	0.208202	0.455986	0.677265	0.621741	0.706894	0.902858	0.0473642	0.161151	0.190088
K01638	aceB, glcB	malate synthase [EC:2.3.3.9]	2.605	1.9	1.9	1.525	6.445	1.44	1.405	1.7	0.880041	0.86998	0.907254	-0.544318	0.997191	1.01574	0.443467	2.42155	2.43004	1.89504	0.495944	0.481759	0.528965	0.607001	0.569703	0.52031	0.762398	0.0338241	0.0669943	0.0902751
K01847	MUT	methylmalonyl-CoA mutase [EC:5.4.99.2]	6.815	6.485	6.79	7.365	14.775	6.595	9.175	9.475	0.637404	0.403228	0.0655076	-0.23975	0.506614	0.0817163	0.203478	1.38377	0.724694	0.508735	0.23605	0.454037	0.948669	0.667097	0.463652	0.915308	0.714398	0.0138682	0.151635	0.296238
K01913	AAE7, ACN1	acetate---CoA ligase [EC:6.2.1.1]	1.61	0.69	1.615	2.065	2.915	1.24	2.985	2.985	1.71716	0.428733	-0.136913	-0.0434163	-0.0901391	-0.380646	0.0292593	1.67044	0.0915032	-0.0642377	0.121578	0.664623	0.926972	0.973247	0.961846	0.705267	0.982513	0.0476171	0.92534	0.948307
K01961	accC	acetyl-CoA carboxylase, biotin carboxylase subunit [EC:6.4.1.2 6.3.4.14]	6.37	5.515	2.845	6.545	21.07	5.66	7.675	5.51	-0.491645	1.08835	-0.402449	-0.554363	2.10348	-0.128995	1.81642	2.16619	1.51372	1.96833	0.586834	0.267683	0.7052	0.493638	0.0491992	0.933787	0.0741944	0.0191544	0.0808026	0.0370467
K01966	PCCB, pccB	propionyl-CoA carboxylase beta chain [EC:6.4.1.3 2.1.3.15]	3.375	1.62	1.63	1.04	7.74	2.75	2.255	3.21	1.41748	1.30094	1.70292	-0.424638	-0.0344528	0.255941	-0.961963	1.80766	1.98151	1.1656	0.162425	0.175656	0.147313	0.607373	0.98637	0.854424	0.38187	0.0300266	0.0494532	0.132658
K01969	E6.4.1.4B	3-methylcrotonyl-CoA carboxylase beta subunit [EC:6.4.1.4]	3.8	4.12	4.04	5.655	15.015	7.135	9.555	9.91	1.02571	1.1989	0.364382	-0.460173	-0.278413	-0.881238	-0.632675	1.20747	0.777832	0.191881	0.195979	0.135968	0.691067	0.481968	0.791733	0.317055	0.347636	0.0412641	0.194773	0.76779
K02148	ATPeV1C, ATP6C	V-type H+-transporting ATPase subunit C	41.6	29.77	39.205	25.575	80.375	46.015	47.16	40.235	1.12514	0.593026	0.970247	-0.230915	-0.24821	0.154348	-0.098124	1.10784	0.978289	1.10304	0.0500587	0.272622	0.110538	0.704682	0.74827	0.833907	0.882969	0.043149	0.0871231	0.047685
K03349	APC2	anaphase-promoting complex subunit 2	7.49	6.615	6.075	5.14	17.47	11.76	11.895	12.115	0.741559	0.729489	0.7464	-0.408716	-0.224973	-0.271443	-0.5623	0.925302	0.866762	0.592816	0.16525	0.167336	0.206023	0.402043	0.749268	0.66205	0.287857	0.0412641	0.0788815	0.186862
K03778	ldhA	D-lactate dehydrogenase [EC:1.1.1.28]	5.02	3.325	4.91	3.925	15.275	6.875	6.105	5.565	1.22993	0.456388	0.656338	-0.756281	-0.558187	0.130833	0.00613586	1.42802	1.3435	1.41876	0.0710375	0.453132	0.341516	0.178387	0.507747	0.865438	0.99511	0.0134908	0.0323668	0.0170883
K04507	CACYBP, SIP	calcyclin binding protein	5.435	5.56	4.435	1.825	20.01	10.47	9.965	8.11	0.453342	0.718962	1.69891	-1.12305	-0.267988	-0.632677	-1.53138	1.30841	1.20934	1.29058	0.621732	0.381707	0.112692	0.139462	0.797344	0.469942	0.126519	0.040507	0.0788815	0.0541179
K04564	SOD2	superoxide dismutase, Fe-Mn family [EC:1.15.1.1]	484.79	459.04	776.725	694.575	753.345	464.68	691.265	643.695	0.629091	-0.190442	-0.246873	0.29808	0.637114	0.717598	0.704742	0.968125	0.229077	0.159789	0.162102	0.70997	0.663932	0.545398	0.246058	0.176816	0.134919	0.0400724	0.655294	0.767088
K06058	DTX	deltex [EC:2.3.2.27]	17.715	11.05	10.025	8.1	24.365	11.46	15.66	12.91	0.886465	0.927673	0.900576	0.291182	0.728153	0.151052	0.145918	1.32344	0.787543	0.755312	0.188487	0.165585	0.233504	0.663264	0.414258	0.86953	0.860607	0.0400411	0.219024	0.224858
K06617	E2.4.1.82	raffinose synthase [EC:2.4.1.82]	20.42	11.68	14.365	19.72	37.43	16.875	24.23	23.975	1.383	0.983694	0.342761	-0.00407132	0.151131	-0.184631	0.19777	1.53821	0.803134	0.544603	0.0568309	0.153519	0.683904	0.99813	0.891552	0.840138	0.788865	0.0300035	0.227898	0.41403
K06620	E2F3	transcription factor E2F3	3.23	0.74	0.98	0.95	8.815	2.265	3.73	2.81	2.66402	2.20022	1.60575	-0.569109	-1.10638	-1.43315	-0.654797	2.12675	1.33618	1.52006	0.0585771	0.103538	0.244775	0.560903	0.557156	0.337014	0.629338	0.0343399	0.158311	0.120243
K08292	EEF2K	elongation factor 2 kinase [EC:2.7.11.20]	2.52	2.39	1.28	1.345	9.6	3.545	2.635	2.355	1.07871	1.72174	0.989471	-1.27566	-0.49386	-0.877659	-0.282111	1.86051	2.11974	1.98302	0.335378	0.156577	0.431829	0.157191	0.735758	0.522056	0.822057	0.022089	0.0351413	0.0268306
K08493	VTI1	vesicle transport through interaction with t-SNAREs 1	33.13	8.895	9.125	6.725	41	14.99	14.81	9.57	2.0765	2.00281	2.36841	0.174712	-0.127182	-0.187681	-0.131253	1.7746	1.64041	2.06245	0.0578883	0.0690145	0.066041	0.863409	0.943627	0.905234	0.938021	0.0452786	0.0898845	0.0433022
K09562	HSPBP1, FES1	hsp70-interacting protein	6.85	2.785	3.55	2.245	22.455	8.255	6.545	4.175	1.69988	1.31127	1.67121	-0.920179	-0.888261	-0.434031	-0.190451	1.73179	1.79742	2.40093	0.0754232	0.13498	0.107226	0.183197	0.452935	0.68539	0.875243	0.0137451	0.0289436	0.00902221
K10899	RECQL	ATP-dependent DNA helicase Q1 [EC:3.6.4.12]	5.745	3.475	5.35	3.645	20.215	10.925	11.11	6.95	1.35137	0.544299	0.961812	-1.07024	-1.17091	-0.538435	-0.440476	1.2507	1.07611	1.59158	0.0661111	0.404152	0.203409	0.113925	0.163598	0.448221	0.536803	0.0335329	0.0754182	0.0162478
K11153	RDH12	retinol dehydrogenase 12 [EC:1.1.1.300]	25.1	24.68	20.305	20.425	71.695	44.25	48.985	61.09	0.570262	0.745687	0.493736	-0.898199	-0.504336	-0.971685	-1.29631	0.964125	0.672201	0.0956303	0.227918	0.125635	0.345917	0.0967923	0.387725	0.0817321	0.0150374	0.040507	0.153829	0.878142
K12663	ECH1	Delta3,5-Delta2,4-dienoyl-CoA isomerase [EC:5.3.3.21]	29.075	29.52	20.01	25.135	48.68	22.505	27.575	33.26	0.961991	1.1854	0.680744	0.197742	0.745301	0.0217828	0.011085	1.50955	1.00944	0.494087	0.177173	0.111429	0.385244	0.816339	0.416561	0.979803	0.992236	0.0374306	0.162317	0.492747
K14674	TGL4	TAG lipase / steryl ester hydrolase / phospholipase A2 / LPA acyltransferase [EC:3.1.1.3 3.1.1.13 3.1.1.4 2.3.1.51]	1.095	0.53	0.585	0.745	5.03	1.825	1.545	1.18	1.75105	1.40558	0.866915	-1.25354	-1.33583	-0.893464	-0.170069	1.66876	1.76565	1.95038	0.184871	0.248963	0.528965	0.189467	0.396417	0.514051	0.906043	0.0374306	0.0630424	0.0384572
K15422	SAL	3'(2'), 5'-bisphosphate nucleotidase / inositol polyphosphate 1-phosphatase [EC:3.1.3.7 3.1.3.57]	3.62	3.585	4.22	4.53	5.605	3.675	5.34	3.805	0.753457	0.244756	0.337095	-0.0252361	0.206945	-0.0540155	0.30023	0.985638	0.215977	0.662562	0.178048	0.667317	0.596143	0.973886	0.782559	0.941422	0.593265	0.040507	0.674041	0.170993
K15692	RNF13, RZF	E3 ubiquitin-protein ligase RNF13 [EC:2.3.2.27]	19.755	17.075	15.415	12.39	33.955	19.905	24	29.085	1.0148	0.870489	1.12734	0.0743889	0.244611	-0.0619044	-0.666866	1.18503	0.734195	0.386083	0.0661111	0.111924	0.0709352	0.911671	0.74578	0.938869	0.227369	0.0290738	0.160621	0.455824
K15706	RNF167	E3 ubiquitin-protein ligase RNF167 [EC:2.3.2.27]	7.925	6.815	4.915	5.475	18.615	8.605	10.315	10.9	0.757354	1.33264	0.732833	-0.376053	0.228071	-0.773179	-0.417466	1.36148	0.935515	0.69142	0.36143	0.134969	0.432553	0.618126	0.851232	0.439242	0.622861	0.043149	0.175716	0.294006
K16365	SGTA	small glutamine-rich tetratricopeptide repeat-containing protein alpha	0	0	0	0	1.555	0	0	0	0.0657506	0.355344	0.0761307	-1.84969	1.1868	0.367341	0.54757	3.10224	2.57238	2.47339	0.990958	0.862949	0.993216	0.203059	0.570417	0.861993	0.750222	0.0335329	0.0790062	0.0761141
K17618	UBLCP1	ubiquitin-like domain-containing CTD phosphatase 1 [EC:3.1.3.16]	2.68	3.615	4.455	2.18	12.17	5.585	6.615	6.955	-0.294155	-0.0998323	-0.261684	-1.45863	-0.00346615	-0.705653	-0.762179	1.16101	0.653148	0.43477	0.78282	0.922558	0.81373	0.0800735	0.997912	0.372986	0.269852	0.0374306	0.230879	0.423835
K17878	NNT1	EEF1A N-terminal glycine/lysine methyltransferase [EC:2.1.1.-]	13.305	5.555	5.47	5.54	26.58	8.04	7.18	6.305	1.58776	1.62648	1.15834	-0.495937	0.0151276	-0.0897061	0.389963	2.09883	2.03271	2.04424	0.191407	0.170895	0.360849	0.607001	0.997906	0.960923	0.781067	0.0343399	0.0669943	0.0532724
K20181	VPS18, PEP3	vacuolar protein sorting-associated protein 18	2.505	1.545	1.075	1.52	10.61	3.86	3.66	3.64	1.31089	1.13511	0.75928	-1.34599	-0.884167	-1.09145	-0.541873	1.77272	1.38965	1.5634	0.236303	0.277206	0.529948	0.129726	0.518625	0.341786	0.605054	0.0197025	0.0688204	0.0403364
K00820	glmS, GFPT	glucosamine---fructose-6-phosphate aminotransferase (isomerizing) [EC:2.6.1.16]	15.96	19.945	20.365	11.06	33.82	44.955	24.215	15.315	0.226433	0.0883748	0.742103	-0.356215	-0.605572	0.241512	0.103141	-0.0229235	0.686102	1.20146	0.756936	0.905658	0.258542	0.562148	0.397335	0.7292	0.884871	0.981153	0.230167	0.0433022
K01624	FBA, fbaA	fructose-bisphosphate aldolase, class II [EC:4.1.2.13]	115.41	142.945	98.745	77.29	276.865	147.79	120.995	86.425	0.217414	0.623491	0.761925	-0.295504	0.536352	0.222897	0.395397	1.04927	1.14189	1.45283	0.733535	0.239416	0.188964	0.620431	0.424891	0.73346	0.466905	0.0566628	0.0588359	0.0172445
K01835	pgm	phosphoglucomutase [EC:5.4.2.2]	56.56	52.675	46.96	39.35	88.145	66.4	56.035	44.785	0.469754	0.504923	0.532868	0.149341	0.344221	0.294286	0.446972	0.664634	0.649867	0.830499	0.239821	0.217674	0.237048	0.756266	0.516937	0.526814	0.275594	0.103838	0.131068	0.0498712
K04714	SGMS	shingomyelin synthase [EC:2.7.8.27]	13.935	9.32	6.515	4.435	25.32	14.4	12.16	8.655	0.859783	1.32443	1.61973	-0.296339	-0.0641532	-0.468453	-0.436378	1.09197	1.15231	1.47969	0.231234	0.0959952	0.0716416	0.680763	0.953874	0.585262	0.616857	0.0751306	0.0904406	0.0370649
K05643	ABCA3	ATP-binding cassette, subfamily A (ABC1), member 3	26.065	34.74	22.605	17.3	77.455	69.95	43.07	42.36	0.17852	0.598612	0.859196	-0.88455	-0.595867	-0.426672	-0.853379	0.467204	1.05649	0.890367	0.737119	0.176572	0.0883718	0.0885781	0.257789	0.40236	0.0738061	0.279549	0.0406136	0.0447979
K07870	RHOT1, ARHT1	mitochondrial Rho GTPase 1 [EC:3.6.5.-]	2.75	2.81	2.24	1.66	8.615	6.605	4.635	2.635	0.530015	0.733924	0.941685	-0.747579	-0.55664	-0.527867	-0.0711018	0.720954	0.953635	1.61816	0.546007	0.366443	0.32552	0.28288	0.571067	0.553209	0.956129	0.211385	0.142263	0.0300053
K08054	CANX	calnexin	10.365	7.34	7.055	4.5	30.335	20.47	12.33	10.105	1.06044	0.980882	1.44825	-0.698662	-0.903365	-0.239219	-0.550411	0.855742	1.44033	1.5965	0.135431	0.156577	0.0826076	0.277048	0.280194	0.795867	0.479342	0.136532	0.0470852	0.0216857
K08056	PDIA3, GRP58	protein disulfide-isomerase A3 [EC:5.3.4.1]	37.825	56.98	43.29	31.845	73.86	71.585	45.05	34.38	-0.0400513	0.216406	0.439843	-0.169486	0.239827	0.48325	0.4558	0.369262	0.869142	1.06513	0.956856	0.604085	0.303375	0.695634	0.640728	0.271883	0.239644	0.3417	0.0494532	0.0160102
K08852	ERN1	serine/threonine-protein kinase/endoribonuclease IRE1 [EC:2.7.11.1 3.1.26.-]	4.085	3.6	2.36	1.715	14.13	14.065	6.39	4.345	0.728106	1.19746	1.45468	-1.03726	-1.33926	-0.915598	-0.779847	0.426101	1.31912	1.71209	0.227918	0.0741074	0.0594625	0.0851448	0.0445996	0.191615	0.252737	0.339111	0.0268581	0.00738484
K10589	UBE3C	ubiquitin-protein ligase E3 C [EC:2.3.2.26]	21.71	32.81	18.355	20.525	63.735	51.825	28.39	32.05	-0.0593325	0.584477	0.259357	-0.79195	-0.133807	-0.151741	-0.00162767	0.598811	1.22469	1.04968	0.930273	0.175656	0.610924	0.100396	0.821955	0.790968	0.998138	0.131314	0.0192857	0.0208095
K10643	CNOT4, NOT4, MOT2	CCR4-NOT transcription complex subunit 4 [EC:2.3.2.27]	9.89	9.44	5.02	5.355	27.945	17.345	9.84	7.145	0.651539	1.40746	1.10781	-0.927215	-0.253317	-0.323603	0.371694	1.32544	2.01107	2.40672	0.49376	0.153519	0.301583	0.230998	0.839261	0.811359	0.746998	0.0509932	0.0351413	0.0156148
K10686	UBE1C, UBA3	ubiquitin-activating enzyme E1 C [EC:6.2.1.45]	6.62	9.355	8.495	7.005	28.75	25.2	19.75	12.77	0.0664917	0.0875565	0.12858	-1.31797	-0.861563	-0.701156	-0.278004	0.522898	0.704369	1.16854	0.959119	0.917159	0.904764	0.0562243	0.213668	0.288444	0.671619	0.263541	0.161437	0.031666
K11796	TRPC4AP	Trpc4-associated protein	3.41	1.56	1.715	1.54	11.63	9.43	5.89	3.845	1.75114	1.3498	1.22798	-0.834061	-1.94421	-1.0382	-0.523093	0.640994	1.14566	1.53895	0.0762713	0.13636	0.21853	0.227803	0.076649	0.297262	0.584102	0.244541	0.0846835	0.0309017
K12183	TSG101, STP22, VPS23	ESCRT-I complex subunit TSG101	4.935	6.895	4.055	4.5	19.195	15.915	8.61	7.76	0.103989	0.715724	0.386434	-1.07253	-0.606251	-0.56204	-0.235246	0.570266	1.22621	1.22372	0.9074	0.248963	0.596589	0.0851448	0.353545	0.419797	0.71575	0.186472	0.0351413	0.0225571
K12197	CHMP1, VPS46, DID2	charged multivesicular body protein 1	60.845	66.595	45.78	41.54	108.795	82.61	62.825	53.725	0.363592	0.791982	0.799937	-0.0643347	0.292305	0.0877633	0.146776	0.720232	0.94408	1.01105	0.49376	0.132312	0.165259	0.92267	0.65604	0.905234	0.805295	0.126047	0.075859	0.048045
K12613	DCP2	mRNA-decapping enzyme subunit 2 [EC:3.6.1.62]	2.785	0.56	1.005	0.545	4.7	1.375	1.325	0.56	2.71996	1.83137	2.45482	0.0721599	-0.549584	0.135201	0.996373	2.09822	1.89441	3.37903	0.0679957	0.161268	0.114426	0.961725	0.802529	0.949826	0.593265	0.0597371	0.119895	0.0269577
K13121	FRA10AC1	protein FRA10AC1	3.17	2.025	3.495	2.56	9.11	5.81	4.625	2.335	1.17206	0.34009	0.585975	-0.732053	-0.851992	0.0468377	0.594952	1.05213	1.11898	1.91298	0.228598	0.719728	0.580848	0.329018	0.46381	0.963824	0.549261	0.0890632	0.116261	0.02507
K15277	SLC35B3, PAPST2	solute carrier family 35 (adenosine 3'-phospho 5'-phosphosulfate transporter), member B3	7.185	2.33	2.345	1.895	11.56	6.23	4.42	2.975	2.12097	1.7293	2.02246	-0.122438	-0.804026	-0.056353	0.148837	1.43938	1.79538	2.29374	0.0734941	0.110238	0.108399	0.908462	0.609703	0.969723	0.931939	0.0758187	0.0718646	0.0343566
K16194	EIF2AK1	eukaryotic translation initiation factor 2-alpha kinase 1 [EC:2.7.11.1]	1.22	1.29	0.56	0.76	3.23	2.145	3.035	0.16	0.402002	1.55424	0.818932	-0.549747	-0.0823789	-1.89966	2.16673	0.869371	0.204329	3.53541	0.825959	0.284194	0.635296	0.677269	0.968987	0.234905	0.198607	0.438024	0.888878	0.0267393
K20295	COG8	conserved oligomeric Golgi complex subunit 8	4.03	7.275	7.29	6.12	14.4	13.16	10.105	5.55	-0.272887	-0.412269	-0.358389	-1.01192	-0.226083	0.0690283	0.662463	0.51295	0.668679	1.31599	0.766101	0.576868	0.688351	0.14606	0.782559	0.938869	0.337747	0.305772	0.219716	0.0369932
K21398	SLC11A2, DMT1, NRAMP2	natural resistance-associated macrophage protein 2	8.53	11.695	11.675	8.675	25.225	18.045	14.13	9.705	0.0360294	-0.0208498	0.280996	-0.814386	-0.02206	0.246255	0.348949	0.828355	1.03979	1.44433	0.983638	0.978653	0.718693	0.18409	0.983271	0.726798	0.584266	0.118459	0.0788815	0.0209387
K21437	ANKRD13	ankyrin repeat domain-containing protein 13	1.05	1.675	1.625	0.84	6.41	5.895	3.485	2	-0.111641	-0.221881	0.517255	-1.81956	-1.19477	-0.584939	-0.598996	0.513146	1.01273	1.73781	0.950904	0.855859	0.704426	0.0610759	0.209842	0.512568	0.560112	0.356612	0.116261	0.0233444
K21868	MYO7B	myosin VIIb	3.41	2.535	1.855	1.715	9.29	5.93	4.175	2.605	0.475979	0.978402	1.12437	-0.818846	-0.487749	-0.639086	-0.353216	0.807076	1.15816	1.59	0.519518	0.175656	0.176892	0.203059	0.571222	0.435277	0.668136	0.131142	0.0688204	0.0208095
K21889	TMBIM6, BI1, TEGT	Bax inhibitor 1	50.035	62.515	51.43	42.705	151.855	124.645	83.77	75.08	0.226592	0.387678	0.415419	-0.826321	-0.43601	-0.174669	-0.201539	0.616903	1.03933	1.0402	0.548086	0.268165	0.289581	0.0549028	0.307749	0.679983	0.583718	0.0705307	0.0192857	0.0111634
