# Supplementary material for: Sex-dependent and -independent transcriptional changes during haploid phase gametogenesis in the sugar kelp Saccharina latissima
Source: PLoS One. 2019 Sep 12;14(9):e0219723. doi: 10.1371/journal.pone.0219723 (PMC6742357; doi:10.1371/journal.pone.0219723)
Supplement: S3 Table — (XLSX) [file pone.0219723.s004.xlsx]

## Sheet: Female_v_Male
S3 Table. Results of gene set enrichment analysis (GSEA)
FvM; d0
ID	Description	setSize	enrichmentScore	NES	pvalue	p.adjust	qvalues	rank	leading_edge	core_enrichment
GO:0003735	structural constituent of ribosome	312	0.676007	2.46627	0.00111982	0.0383523	0.0319976	2894	tags=76%, list=24%, signal=59%	SL_27637.1_1_1076_+/SL_163638.1_145_573_-/SL_39663.1_420_1683_-/SL_105870.4_1_772_-/SL_62939.1_598_1254_-/SL_111011.2_336_689_-/SL_83401.1_1_727_+/SL_133943.2_1_305_+/SL_62142.1_1_670_+/SL_20942.1_1205_2000_+/SL_79720.3_1_615_+/SL_127374.1_1_715_-/SL_63074.1_258_1206_-/SL_58899.1_430_1311_-/SL_95993.1_451_843_-/SL_26638.1_1481_2098_-/SL_131120.1_1_373_+/SL_79720.1_1_612_+/SL_84562.1_340_1007_-/SL…
GO:0006412	translation	312	0.673261	2.45625	0.00111982	0.0383523	0.0319976	2894	tags=75%, list=24%, signal=58%	SL_27637.1_1_1076_+/SL_163638.1_145_573_-/SL_39663.1_420_1683_-/SL_105870.4_1_772_-/SL_62939.1_598_1254_-/SL_111011.2_336_689_-/SL_83401.1_1_727_+/SL_133943.2_1_305_+/SL_62142.1_1_670_+/SL_20942.1_1205_2000_+/SL_79720.3_1_615_+/SL_127374.1_1_715_-/SL_63074.1_258_1206_-/SL_58899.1_430_1311_-/SL_95993.1_451_843_-/SL_26638.1_1481_2098_-/SL_131120.1_1_373_+/SL_79720.1_1_612_+/SL_84562.1_340_1007_-/SL…
GO:0005840	ribosome	284	0.659046	2.37935	0.00114679	0.0383523	0.0319976	3030	tags=77%, list=25%, signal=59%	SL_163638.1_145_573_-/SL_39663.1_420_1683_-/SL_105870.4_1_772_-/SL_111011.2_336_689_-/SL_83401.1_1_727_+/SL_133943.2_1_305_+/SL_62142.1_1_670_+/SL_20942.1_1205_2000_+/SL_127374.1_1_715_-/SL_63074.1_258_1206_-/SL_95993.1_451_843_-/SL_26638.1_1481_2098_-/SL_131120.1_1_373_+/SL_84867.1_82_710_+/SL_89959.1_123_908_-/SL_110842.1_1_512_+/SL_2224.3_1_595_+/SL_2167.5_1170_1780_-/SL_247324.1_1_353_+/SL_13…
GO:0005622	intracellular	206	0.653486	2.30207	0.00118765	0.0383523	0.0319976	3030	tags=78%, list=25%, signal=59%	SL_163638.1_145_573_-/SL_105870.4_1_772_-/SL_111011.2_336_689_-/SL_83401.1_1_727_+/SL_133943.2_1_305_+/SL_62142.1_1_670_+/SL_131120.1_1_373_+/SL_84867.1_82_710_+/SL_89959.1_123_908_-/SL_110842.1_1_512_+/SL_2224.3_1_595_+/SL_36679.1_794_1462_-/SL_17155.1_2069_2506_+/SL_11566.2_1_927_+/SL_163242.1_8_572_+/SL_185004.1_1_427_-/SL_21357.2_1028_2010_-/SL_28801.1_1_499_+/SL_220368.1_172_409_-/SL_64620.3…
GO:0015935	small ribosomal subunit	24	0.844952	2.15809	0.0017331	0.0383523	0.0319976	122	tags=33%, list=1%, signal=33%	SL_27637.1_1_1076_+/SL_62939.1_598_1254_-/SL_79720.3_1_615_+/SL_127374.1_1_715_-/SL_63074.1_258_1206_-/SL_58899.1_430_1311_-/SL_79720.1_1_612_+/SL_84562.1_340_1007_-
GO:0004842	ubiquitin-protein transferase activity	19	-0.673239	-1.80292	0.00226757	0.0383523	0.0319976	1866	tags=53%, list=16%, signal=44%	SL_3123.1_734_3910_+/SL_10545.1_1_2584_+/SL_94.2_1_4782_+/SL_55287.1_263_1368_-/SL_14145.2_794_2329_+/SL_12480.1_1_1699_+/SL_2626.2_270_1580_-/SL_19469.1_1_1875_+/SL_8648.1_1_1642_+
GO:0001733	galactosylceramide sulfotransferase activity	20	-0.656446	-1.78032	0.00227273	0.0383523	0.0319976	836	tags=30%, list=7%, signal=28%	SL_45939.1_441_1541_+/SL_6306.1_1_954_-/SL_5028.1_96_2735_+/SL_49700.1_817_1467_+/SL_9284.1_205_1797_+
GO:0005794	Golgi apparatus	21	-0.677136	-1.87096	0.00227273	0.0383523	0.0319976	836	tags=33%, list=7%, signal=31%	SL_45939.1_441_1541_+/SL_6306.1_1_954_-/SL_26913.1_1305_1931_-/SL_5028.1_96_2735_+/SL_49700.1_817_1467_+/SL_9284.1_205_1797_+
GO:0006355	regulation of transcription, DNA-templated	67	-0.503784	-1.79494	0.00310559	0.0465839	0.0388653	2292	tags=31%, list=19%, signal=25%	SL_89329.1_1_965_-/SL_63978.1_1_1122_+/SL_35368.1_1_778_+/SL_21278.1_866_2346_-/SL_1123.1_1614_3721_+/SL_3699.1_511_2659_-/SL_35830.2_1_1731_+/SL_34557.1_680_1826_-/SL_19436.1_102_1493_-/SL_4302.1_1847_4182_-/SL_2149.3_533_2912_+/SL_16057.1_200_1889_+/SL_4672.2_42_1206_-/SL_10227.1_1_1813_+/SL_87698.1_1_979_+/SL_30734.1_716_1953_-/SL_3785.1_2228_3120_+/SL_19185.3_102_1116_+/SL_5952.1_2438_3796_+/…
FvM;d1
ID	Description	setSize	enrichmentScore	NES	pvalue	p.adjust	qvalues	rank	leading_edge	core_enrichment
GO:0003735	structural constituent of ribosome	312	0.670209	2.27946	0.00110132	0.0370066	0.0328947	3174	tags=73%, list=27%, signal=55%	SL_27637.1_1_1076_+/SL_105870.4_1_772_-/SL_20942.1_1205_2000_+/SL_39663.1_420_1683_-/SL_83401.1_1_727_+/SL_95993.1_451_843_-/SL_163638.1_145_573_-/SL_127374.1_1_715_-/SL_62142.1_1_670_+/SL_133943.2_1_305_+/SL_111011.2_336_689_-/SL_79720.1_1_612_+/SL_131120.1_1_373_+/SL_79720.3_1_615_+/SL_62939.1_598_1254_-/SL_58899.1_430_1311_-/SL_84867.1_82_710_+/SL_63074.1_258_1206_-/SL_110842.1_1_512_+/SL_8995…
GO:0006412	translation	312	0.664766	2.26095	0.00110132	0.0370066	0.0328947	3174	tags=72%, list=27%, signal=54%	SL_27637.1_1_1076_+/SL_105870.4_1_772_-/SL_20942.1_1205_2000_+/SL_39663.1_420_1683_-/SL_83401.1_1_727_+/SL_95993.1_451_843_-/SL_163638.1_145_573_-/SL_127374.1_1_715_-/SL_62142.1_1_670_+/SL_133943.2_1_305_+/SL_111011.2_336_689_-/SL_79720.1_1_612_+/SL_131120.1_1_373_+/SL_79720.3_1_615_+/SL_62939.1_598_1254_-/SL_58899.1_430_1311_-/SL_84867.1_82_710_+/SL_63074.1_258_1206_-/SL_110842.1_1_512_+/SL_8995…
GO:0005840	ribosome	284	0.659653	2.22352	0.00112486	0.0370066	0.0328947	3190	tags=73%, list=27%, signal=54%	SL_105870.4_1_772_-/SL_20942.1_1205_2000_+/SL_39663.1_420_1683_-/SL_83401.1_1_727_+/SL_95993.1_451_843_-/SL_163638.1_145_573_-/SL_127374.1_1_715_-/SL_62142.1_1_670_+/SL_133943.2_1_305_+/SL_111011.2_336_689_-/SL_131120.1_1_373_+/SL_84867.1_82_710_+/SL_63074.1_258_1206_-/SL_110842.1_1_512_+/SL_89959.1_123_908_-/SL_26638.1_1481_2098_-/SL_2224.3_1_595_+/SL_2167.5_1170_1780_-/SL_50530.2_454_1216_-/SL_…
GO:0005622	intracellular	206	0.653486	2.14206	0.00118064	0.0370066	0.0328947	3080	tags=74%, list=26%, signal=56%	SL_105870.4_1_772_-/SL_83401.1_1_727_+/SL_163638.1_145_573_-/SL_62142.1_1_670_+/SL_133943.2_1_305_+/SL_111011.2_336_689_-/SL_131120.1_1_373_+/SL_84867.1_82_710_+/SL_110842.1_1_512_+/SL_89959.1_123_908_-/SL_2224.3_1_595_+/SL_11402.1_1_1444_+/SL_13431.2_1_655_+/SL_28877.1_225_1184_-/SL_17155.1_2069_2506_+/SL_110088.1_1_573_-/SL_93590.1_61_879_-/SL_163242.1_8_572_+/SL_185004.1_1_427_-/SL_29703.3_1_5…
GO:0003743	translation initiation factor activity	29	0.771472	1.88798	0.00159236	0.0370066	0.0328947	138	tags=10%, list=1%, signal=10%	SL_4947.3_76_1828_+/SL_53675.1_64_1395_-/SL_98733.1_50_754_-
GO:0015935	small ribosomal subunit	24	0.901055	2.12895	0.00164474	0.0370066	0.0328947	144	tags=33%, list=1%, signal=33%	SL_27637.1_1_1076_+/SL_127374.1_1_715_-/SL_79720.1_1_612_+/SL_79720.3_1_615_+/SL_62939.1_598_1254_-/SL_58899.1_430_1311_-/SL_63074.1_258_1206_-/SL_84562.1_340_1007_-
FvM; d6
ID	Description	setSize	enrichmentScore	NES	pvalue	p.adjust	qvalues	rank	leading_edge	core_enrichment
GO:0055114	oxidation-reduction process	377	0.388063	1.38541	0.0010917	0.0321812	0.0273509	2566	tags=32%, list=22%, signal=26%	SL_77691.1_272_1074_-/SL_7679.1_1_3017_+/SL_108903.2_1_720_+/SL_14794.1_192_1355_+/SL_18353.1_753_1779_-/SL_5615.2_1_3788_+/SL_7562.1_1785_3520_-/SL_43560.1_314_1492_-/SL_10893.2_1941_2987_-/SL_3564.1_1_2456_+/SL_17690.3_1_1476_+/SL_11521.1_783_2834_-/SL_90595.1_1_790_+/SL_14794.6_1_1032_+/SL_24907.1_280_2097_+/SL_89613.1_1_417_+/SL_28631.6_1_913_+/SL_138448.1_365_674_-/SL_8931.1_544_1510_+/SL_22…
GO:0003735	structural constituent of ribosome	312	0.57829	2.03328	0.00112994	0.0321812	0.0273509	4168	tags=75%, list=35%, signal=50%	SL_27637.1_1_1076_+/SL_105870.4_1_772_-/SL_83401.1_1_727_+/SL_62142.1_1_670_+/SL_127374.1_1_715_-/SL_163638.1_145_573_-/SL_133943.2_1_305_+/SL_20942.1_1205_2000_+/SL_79720.1_1_612_+/SL_111011.2_336_689_-/SL_39663.1_420_1683_-/SL_58899.1_430_1311_-/SL_79720.3_1_615_+/SL_63074.1_258_1206_-/SL_95993.1_451_843_-/SL_84867.1_82_710_+/SL_131120.1_1_373_+/SL_26638.1_1481_2098_-/SL_62939.1_598_1254_-/SL_1…
GO:0006412	translation	312	0.573232	2.0155	0.00112994	0.0321812	0.0273509	4168	tags=74%, list=35%, signal=49%	SL_27637.1_1_1076_+/SL_105870.4_1_772_-/SL_83401.1_1_727_+/SL_62142.1_1_670_+/SL_127374.1_1_715_-/SL_163638.1_145_573_-/SL_133943.2_1_305_+/SL_20942.1_1205_2000_+/SL_79720.1_1_612_+/SL_111011.2_336_689_-/SL_39663.1_420_1683_-/SL_58899.1_430_1311_-/SL_79720.3_1_615_+/SL_63074.1_258_1206_-/SL_95993.1_451_843_-/SL_84867.1_82_710_+/SL_131120.1_1_373_+/SL_26638.1_1481_2098_-/SL_62939.1_598_1254_-/SL_1…
GO:0005840	ribosome	284	0.56627	1.97479	0.00114548	0.0321812	0.0273509	4217	tags=76%, list=35%, signal=50%	SL_105870.4_1_772_-/SL_83401.1_1_727_+/SL_62142.1_1_670_+/SL_127374.1_1_715_-/SL_163638.1_145_573_-/SL_133943.2_1_305_+/SL_20942.1_1205_2000_+/SL_111011.2_336_689_-/SL_39663.1_420_1683_-/SL_63074.1_258_1206_-/SL_95993.1_451_843_-/SL_84867.1_82_710_+/SL_131120.1_1_373_+/SL_26638.1_1481_2098_-/SL_110842.1_1_512_+/SL_89959.1_123_908_-/SL_13431.2_1_655_+/SL_2224.3_1_595_+/SL_21357.2_1028_2010_-/SL_24…
GO:0005622	intracellular	206	0.557557	1.88063	0.0011919	0.0321812	0.0273509	4217	tags=77%, list=35%, signal=51%	SL_105870.4_1_772_-/SL_83401.1_1_727_+/SL_62142.1_1_670_+/SL_163638.1_145_573_-/SL_133943.2_1_305_+/SL_111011.2_336_689_-/SL_84867.1_82_710_+/SL_131120.1_1_373_+/SL_110842.1_1_512_+/SL_89959.1_123_908_-/SL_13431.2_1_655_+/SL_2224.3_1_595_+/SL_11402.1_1_1444_+/SL_21357.2_1028_2010_-/SL_17155.1_2069_2506_+/SL_185004.1_1_427_-/SL_28877.1_225_1184_-/SL_163242.1_8_572_+/SL_29703.3_1_568_+/SL_28801.1_1…
GO:0015935	small ribosomal subunit	24	0.912905	2.25283	0.0015873	0.0348747	0.0296401	119	tags=33%, list=1%, signal=33%	SL_27637.1_1_1076_+/SL_127374.1_1_715_-/SL_79720.1_1_612_+/SL_58899.1_430_1311_-/SL_79720.3_1_615_+/SL_63074.1_258_1206_-/SL_62939.1_598_1254_-/SL_84562.1_340_1007_-
GO:0005852	eukaryotic translation initiation factor 3 complex	12	0.875231	1.88575	0.00180832	0.0348747	0.0296401	264	tags=17%, list=2%, signal=16%	SL_4947.3_76_1828_+/SL_53675.1_64_1395_-
FvM; d8
ID	Description	setSize	enrichmentScore	NES	pvalue	p.adjust	qvalues	rank	leading_edge	core_enrichment
GO:0003735	structural constituent of ribosome	312	0.563456	2.08951	0.00121065	0.0434363	0.0365779	4033	tags=67%, list=34%, signal=46%	SL_62939.1_598_1254_-/SL_20942.1_1205_2000_+/SL_83401.1_1_727_+/SL_133943.2_1_305_+/SL_62142.1_1_670_+/SL_27637.1_1_1076_+/SL_95993.1_451_843_-/SL_163638.1_145_573_-/SL_105870.4_1_772_-/SL_79720.1_1_612_+/SL_39663.1_420_1683_-/SL_111011.2_336_689_-/SL_127374.1_1_715_-/SL_58899.1_430_1311_-/SL_131120.1_1_373_+/SL_79720.3_1_615_+/SL_84867.1_82_710_+/SL_84562.1_340_1007_-/SL_26638.1_1481_2098_-/SL_8…
GO:0006412	translation	312	0.560284	2.07775	0.00121065	0.0434363	0.0365779	392	tags=8%, list=3%, signal=8%	SL_62939.1_598_1254_-/SL_20942.1_1205_2000_+/SL_83401.1_1_727_+/SL_133943.2_1_305_+/SL_62142.1_1_670_+/SL_27637.1_1_1076_+/SL_95993.1_451_843_-/SL_163638.1_145_573_-/SL_105870.4_1_772_-/SL_79720.1_1_612_+/SL_39663.1_420_1683_-/SL_111011.2_336_689_-/SL_127374.1_1_715_-/SL_58899.1_430_1311_-/SL_131120.1_1_373_+/SL_79720.3_1_615_+/SL_84867.1_82_710_+/SL_84562.1_340_1007_-/SL_26638.1_1481_2098_-/SL_8…
GO:0005840	ribosome	284	0.545585	1.99823	0.00123762	0.0434363	0.0365779	4159	tags=71%, list=35%, signal=48%	SL_20942.1_1205_2000_+/SL_83401.1_1_727_+/SL_133943.2_1_305_+/SL_62142.1_1_670_+/SL_95993.1_451_843_-/SL_163638.1_145_573_-/SL_105870.4_1_772_-/SL_39663.1_420_1683_-/SL_111011.2_336_689_-/SL_127374.1_1_715_-/SL_131120.1_1_373_+/SL_84867.1_82_710_+/SL_26638.1_1481_2098_-/SL_89959.1_123_908_-/SL_63074.1_258_1206_-/SL_110842.1_1_512_+/SL_2224.3_1_595_+/SL_21357.2_1028_2010_-/SL_146743.1_1_460_-/SL_1…
GO:0005622	intracellular	206	0.509363	1.79859	0.001287	0.0434363	0.0365779	4154	tags=70%, list=35%, signal=46%	SL_83401.1_1_727_+/SL_133943.2_1_305_+/SL_62142.1_1_670_+/SL_163638.1_145_573_-/SL_105870.4_1_772_-/SL_111011.2_336_689_-/SL_131120.1_1_373_+/SL_84867.1_82_710_+/SL_89959.1_123_908_-/SL_110842.1_1_512_+/SL_36679.1_794_1462_-/SL_2224.3_1_595_+/SL_120671.1_1_509_+/SL_21357.2_1028_2010_-/SL_4793.2_1_2017_+/SL_220896.1_1_407_+/SL_17155.1_2069_2506_+/SL_28877.1_225_1184_-/SL_11566.2_1_927_+/SL_28801.1…
GO:0015935	small ribosomal subunit	24	0.909491	2.26802	0.00168919	0.0456081	0.0384068	93	tags=33%, list=1%, signal=33%	SL_62939.1_598_1254_-/SL_27637.1_1_1076_+/SL_79720.1_1_612_+/SL_127374.1_1_715_-/SL_58899.1_430_1311_-/SL_79720.3_1_615_+/SL_84562.1_340_1007_-/SL_63074.1_258_1206_-

## Sheet: Female_timecourse
d0_vs_d1;
ID	Description	setSize	enrichmentScore	NES	pvalue	p.adjust	qvalues	rank	leading_edge	core_enrichment
GO:0004518	nuclease activity	13	0.811032	2.09554	0.00209644	0.0436758	0.034205	875	tags=54%, list=7%, signal=50%	SL_10436.1_840_3147_-/SL_80112.1_141_1050_+/SL_7870.3_1_1451_+/SL_86430.1_1_990_-/SL_25494.1_165_1697_+/SL_606.2_1_1780_+/SL_8418.4_709_3255_-
GO:0003735	structural constituent of ribosome	312	0.306165	1.4675	0.00301205	0.0470633	0.036858	4369	tags=69%, list=37%, signal=45%	SL_247324.1_1_353_+/SL_80622.1_318_1045_-/SL_75788.1_169_739_+/SL_34978.1_1150_1813_-/SL_146743.1_1_460_-/SL_266084.1_47_321_+/SL_35321.1_210_1731_+/SL_72245.1_358_1134_-/SL_22866.1_161_996_-/SL_2167.5_1170_1780_-/SL_57453.1_1_619_+/SL_50449.1_491_1307_-/SL_41970.1_655_1627_-/SL_20622.1_1150_2380_-/SL_41458.1_1013_1594_-/SL_26940.1_243_1104_+/SL_61484.1_1_629_+/SL_131183.1_1_537_-/SL_214420.1_1_4…
GO:0006412	translation	312	0.297865	1.42772	0.00301205	0.0470633	0.036858	4369	tags=69%, list=37%, signal=45%	SL_247324.1_1_353_+/SL_80622.1_318_1045_-/SL_75788.1_169_739_+/SL_34978.1_1150_1813_-/SL_146743.1_1_460_-/SL_266084.1_47_321_+/SL_35321.1_210_1731_+/SL_72245.1_358_1134_-/SL_22866.1_161_996_-/SL_2167.5_1170_1780_-/SL_57453.1_1_619_+/SL_50449.1_491_1307_-/SL_41970.1_655_1627_-/SL_20622.1_1150_2380_-/SL_41458.1_1013_1594_-/SL_26940.1_243_1104_+/SL_61484.1_1_629_+/SL_131183.1_1_537_-/SL_214420.1_1_4…
GO:0003824	catalytic activity	264	-0.355539	-1.58662	0.00152207	0.0436758	0.034205	1972	tags=26%, list=17%, signal=22%	SL_15996.1_1_1668_+/SL_88628.1_1_682_+/SL_10410.2_1776_3161_-/SL_17237.4_306_1594_+/SL_10938.1_1_1298_+/SL_3546.1_2643_3404_+/SL_34927.1_1_1383_+/SL_11800.3_1371_2972_-/SL_7597.2_87_1171_+/SL_77184.2_623_983_-/SL_60946.1_132_1040_+/SL_5204.1_2021_2906_-/SL_1178.4_3410_5197_-/SL_137623.1_1_564_+/SL_12287.1_1_2926_+/SL_45354.1_384_1376_+/SL_282.4_2132_3911_-/SL_5808.2_548_2852_-/SL_6792.2_2327_3660…
GO:0006351	transcription, DNA-templated	33	-0.555173	-1.76798	0.00381679	0.0477099	0.0373644	2594	tags=48%, list=22%, signal=38%	SL_6115.1_539_1180_+/SL_25626.1_1_927_+/SL_96904.1_57_897_-/SL_21768.1_1132_2309_-/SL_8388.4_489_2603_+/SL_8555.4_1131_1801_-/SL_2068.1_1_680_+/SL_39055.2_168_601_+/SL_16628.2_1_1590_+/SL_2728.2_1026_1358_-/SL_26082.1_1089_2122_-/SL_26691.1_966_2095_-/SL_176.1_1999_7796_+/SL_30469.1_1_1708_-/SL_11931.1_971_2429_-
GO:0051536	iron-sulfur cluster binding	32	-0.568322	-1.79489	0.00376648	0.0477099	0.0373644	3261	tags=78%, list=27%, signal=57%	SL_282.2_2132_3459_-/SL_22628.1_142_1898_-/SL_26605.1_1_657_+/SL_60708.1_1_1284_+/SL_39293.1_624_1559_-/SL_28879.1_590_961_-/SL_52095.2_130_756_+/SL_10983.1_1465_2025_-/SL_2063.7_435_869_-/SL_19149.1_225_1298_+/SL_39434.1_1_634_+/SL_35775.1_222_1814_-/SL_16415.1_1598_2628_-/SL_28098.4_1_524_+/SL_2363.2_991_2600_-/SL_15900.1_159_1421_+/SL_76804.1_700_1084_-/SL_4979.4_2453_4027_-/SL_15223.1_685_248…
GO:0003899	DNA-directed 5'-3' RNA polymerase activity	23	-0.613842	-1.81061	0.00183824	0.0436758	0.034205	1650	tags=39%, list=14%, signal=34%	SL_8388.4_489_2603_+/SL_8555.4_1131_1801_-/SL_2068.1_1_680_+/SL_16628.2_1_1590_+/SL_26691.1_966_2095_-/SL_176.1_1999_7796_+/SL_30469.1_1_1708_-/SL_11931.1_971_2429_-
GO:0001522	pseudouridine synthesis	33	-0.607706	-1.93527	0.0019084	0.0436758	0.034205	1572	tags=45%, list=13%, signal=40%	SL_38359.1_1_1343_+/SL_189836.1_195_489_+/SL_2931.2_2006_4190_-/SL_47895.1_505_1502_-/SL_1384.4_1_1132_+/SL_2089.3_399_2861_+/SL_23012.1_1093_2260_-/SL_31715.2_329_1801_-/SL_20134.3_1_1010_+/SL_4772.1_2778_3945_-/SL_79364.1_1_1064_+/SL_55161.1_1_1370_+/SL_16394.1_1_1357_-/SL_29115.3_1_622_+
GO:0006364	rRNA processing	14	-0.753308	-1.96732	0.00199601	0.0436758	0.034205	2004	tags=64%, list=17%, signal=54%	SL_51153.1_879_1439_-/SL_4763.1_921_2760_-/SL_16336.1_1_1130_+/SL_11453.1_1_1588_+/SL_5601.3_1_776_+/SL_16600.2_1_2065_-/SL_41127.1_1_1130_+/SL_3257.1_1_1477_+
GO:0008033	tRNA processing	18	-0.722396	-1.99792	0.00188324	0.0436758	0.034205	2199	tags=72%, list=18%, signal=59%	SL_21494.1_1_2305_-/SL_8329.1_1_3314_-/SL_54355.2_402_1380_+/SL_58758.1_1_982_-/SL_242.1_1_1627_+/SL_26165.1_309_2060_+/SL_242.3_1_1538_+/SL_33736.1_457_1850_-/SL_10229.1_2004_3172_-/SL_29920.1_520_1975_-/SL_24212.1_1158_2205_-/SL_13100.2_1_1255_+
d0_vs_d6;
ID	Description	setSize	enrichmentScore	NES	pvalue	p.adjust	qvalues	rank	leading_edge	core_enrichment
GO:0003824	catalytic activity	264	-0.374124	-1.59896	0.00121212	0.0431034	0.0341198	3026	tags=38%, list=25%, signal=29%	SL_4273.3_1_1516_+/SL_577.1_3307_4814_+/SL_4246.1_1_2169_+/SL_25702.2_1075_2152_-/SL_1057.1_182_3802_+/SL_2128.3_1_1956_+/SL_43883.2_778_1263_-/SL_7096.5_1539_3593_-/SL_9333.1_1_1111_+/SL_19818.1_1_1013_+/SL_10938.1_1_1298_+/SL_15996.1_1_1668_+/SL_34927.1_1_1383_+/SL_1178.4_3410_5197_-/SL_137623.1_1_564_+/SL_16512.2_1_1496_+/SL_15861.1_1_1780_+/SL_1526.8_1056_2082_-/SL_5868.3_1_1555_+/SL_2634.2_2…
GO:0055114	oxidation-reduction process	377	-0.371764	-1.63507	0.00116144	0.0278707	0.021123	1892	tags=27%, list=16%, signal=23%	SL_7829.2_1_1164_+/SL_294660.1_1_280_-/SL_5787.2_2139_3569_-/SL_27356.1_1_1255_+/SL_3012.2_598_3952_-/SL_11676.2_1_1188_+/SL_749.4_901_3578_-/SL_21954.1_770_2257_-/SL_22748.3_73_1924_+/SL_7313.3_564_2553_-/SL_11291.1_1_1007_+/SL_58408.1_442_1134_+/SL_118340.1_1_599_+/SL_3939.3_1450_4296_-/SL_18723.1_104_1726_+/SL_14755.3_1_1158_+/SL_62993.1_296_1251_-/SL_16380.3_1_2179_-/SL_15533.3_1391_2723_-/SL…
GO:0016491	oxidoreductase activity	215	-0.390704	-1.64722	0.00123457	0.0463122	0.036472	1503	tags=27%, list=13%, signal=24%	SL_20971.1_1608_2362_-/SL_14755.3_1_1158_+/SL_62993.1_296_1251_-/SL_15533.3_1391_2723_-/SL_16182.3_435_1011_-/SL_13777.4_1_957_+/SL_29746.1_662_2016_-/SL_10169.1_1_1764_+/SL_61709.1_204_1099_+/SL_56077.1_121_1355_-/SL_4784.2_1985_3419_-/SL_14896.1_934_2747_-/SL_7172.1_2596_3584_-/SL_1536.4_154_691_+/SL_1176.1_1992_4768_+/SL_69923.1_1_725_+/SL_37540.3_167_1369_+/SL_1266.1_468_1434_-/SL_27919.3_173…
GO:0008033	tRNA processing	18	-0.669517	-1.82344	0.00167224	0.0278707	0.021123	3576	tags=83%, list=30%, signal=58%	SL_21494.1_1_2305_-/SL_242.1_1_1627_+/SL_9339.1_1663_3283_-/SL_6996.1_282_1845_+/SL_54355.2_402_1380_+/SL_5268.1_1557_3740_-/SL_26165.1_309_2060_+/SL_33736.1_457_1850_-/SL_10787.1_1_2130_+/SL_242.3_1_1538_+/SL_10229.1_2004_3172_-/SL_29920.1_520_1975_-/SL_13100.2_1_1255_+/SL_24212.1_1158_2205_-
GO:0051536	iron-sulfur cluster binding	32	-0.658453	-2.05006	0.00158479	0.0431034	0.0341198	3202	tags=84%, list=27%, signal=62%	SL_28879.1_590_961_-/SL_16537.1_483_1976_-/SL_25700.1_1311_2137_-/SL_39293.1_624_1559_-/SL_76804.1_700_1084_-/SL_52095.2_130_756_+/SL_17752.1_1762_2364_-/SL_22628.1_142_1898_-/SL_60708.1_1_1284_+/SL_26605.1_1_657_+/SL_16415.1_1598_2628_-/SL_2363.2_991_2600_-/SL_35775.1_222_1814_-/SL_39434.1_1_634_+/SL_19149.1_225_1298_+/SL_15223.1_685_2484_-/SL_15900.1_159_1421_+/SL_4979.4_2453_4027_-/SL_48294.1_…
GO:0016868	intramolecular transferase activity, phosphotransferases	12	-0.842389	-2.08355	0.00172414	0.0431034	0.0341198	585	tags=58%, list=5%, signal=56%	SL_15641.2_1609_2678_-/SL_74979.1_54_1108_+/SL_290.1_1244_2002_+/SL_23730.1_1609_1938_-/SL_4541.2_2325_3270_-/SL_15641.1_1609_2683_-
GO:0006096	glycolytic process	35	-0.673823	-2.13092	0.00157233	0.0431034	0.0341198	946	tags=49%, list=8%, signal=45%	SL_37846.1_387_1619_-/SL_4417.3_1_1328_+/SL_160939.1_210_580_-/SL_31089.1_1_1775_+/SL_7740.1_2493_3509_-/SL_23238.1_732_2248_-/SL_15641.2_1609_2678_-/SL_74979.1_54_1108_+/SL_290.1_1244_2002_+/SL_23730.1_1609_1938_-/SL_112135.1_116_799_-/SL_4541.2_2325_3270_-/SL_17496.1_1_1424_+/SL_15641.1_1609_2683_-/SL_74845.1_191_1110_-/SL_28705.1_154_883_+
d0_v_d8;
ID	Description	setSize	enrichmentScore	NES	pvalue	p.adjust	qvalues	rank	leading_edge	core_enrichment
GO:0016020	membrane	165	0.32284	1.44804	0.002611	0.043753	0.035139	1586	tags=22%, list=13%, signal=19%	SL_36546.1_1_1664_+/SL_12684.5_1_2042_+/SL_66756.1_287_880_-/SL_76836.1_133_865_-/SL_61406.1_296_961_-/SL_36103.1_123_1529_-/SL_38334.1_1_890_+/SL_10327.3_1_2587_+/SL_12752.2_306_2881_-/SL_4461.1_1_3424_+/SL_16232.2_331_2550_-/SL_6887.1_2069_2924_-/SL_3860.2_1_3131_+/SL_32049.1_60_1619_+/SL_2711.3_259_1597_+/SL_15205.1_1_2672_+/SL_127.3_196_2079_+/SL_56035.2_1_759_+/SL_36301.1_1_1177_+/SL_81475.1…
GO:0006412	translation	312	0.294664	1.42034	0.003086	0.043753	0.035139	4565	tags=61%, list=38%, signal=39%	SL_13431.2_1_655_+/SL_46226.1_641_1536_+/SL_247324.1_1_353_+/SL_20622.1_1150_2380_-/SL_91857.1_555_943_-/SL_80622.1_318_1045_-/SL_125597.1_305_725_-/SL_34978.1_1150_1813_-/SL_72245.1_358_1134_-/SL_22866.1_161_996_-/SL_38310.1_1386_1719_-/SL_84484.1_279_1007_-/SL_175891.1_1_532_-/SL_214420.1_1_423_-/SL_64620.3_351_1040_-/SL_75788.1_169_739_+/SL_263268.1_1_326_+/SL_149029.1_1_622_+/SL_129035.1_1_42…
GO:0005840	ribosome	284	0.294446	1.40346	0.002985	0.043753	0.035139	4565	tags=62%, list=38%, signal=39%	SL_13431.2_1_655_+/SL_46226.1_641_1536_+/SL_247324.1_1_353_+/SL_20622.1_1150_2380_-/SL_80622.1_318_1045_-/SL_125597.1_305_725_-/SL_34978.1_1150_1813_-/SL_72245.1_358_1134_-/SL_38310.1_1386_1719_-/SL_84484.1_279_1007_-/SL_175891.1_1_532_-/SL_214420.1_1_423_-/SL_64620.3_351_1040_-/SL_75788.1_169_739_+/SL_263268.1_1_326_+/SL_149029.1_1_622_+/SL_129035.1_1_429_+/SL_38248.1_1_683_+/SL_36665.1_619_1764…
GO:0003735	structural constituent of ribosome	312	0.294428	1.4192	0.003086	0.043753	0.035139	4565	tags=62%, list=38%, signal=39%	SL_13431.2_1_655_+/SL_46226.1_641_1536_+/SL_247324.1_1_353_+/SL_20622.1_1150_2380_-/SL_91857.1_555_943_-/SL_80622.1_318_1045_-/SL_125597.1_305_725_-/SL_34978.1_1150_1813_-/SL_72245.1_358_1134_-/SL_22866.1_161_996_-/SL_38310.1_1386_1719_-/SL_84484.1_279_1007_-/SL_175891.1_1_532_-/SL_214420.1_1_423_-/SL_64620.3_351_1040_-/SL_75788.1_169_739_+/SL_263268.1_1_326_+/SL_149029.1_1_622_+/SL_129035.1_1_42…
GO:0055114	oxidation-reduction process	377	-0.34985	-1.61409	0.001435	0.043753	0.035139	2281	tags=29%, list=19%, signal=24%	SL_82771.1_276_1029_+/SL_14185.1_1654_2795_-/SL_27852.1_1_1111_+/SL_9528.1_215_1834_+/SL_57693.1_517_1295_-/SL_118340.1_1_599_+/SL_14491.1_730_2771_-/SL_3012.2_598_3952_-/SL_14134.1_1755_2642_-/SL_11590.1_1192_2955_-/SL_1176.1_1992_4768_+/SL_55196.3_311_1355_-/SL_66399.2_1_1082_-/SL_7829.2_1_1164_+/SL_4662.2_1958_3232_-/SL_7313.3_564_2553_-/SL_62271.1_1_1216_+/SL_3939.3_1450_4296_-/SL_61709.1_204…
GO:0003824	catalytic activity	264	-0.35201	-1.5612	0.00152	0.043753	0.035139	1880	tags=26%, list=16%, signal=23%	SL_43911.1_1_1031_+/SL_17237.4_306_1594_+/SL_15996.1_1_1668_+/SL_10410.2_1776_3161_-/SL_25702.2_1075_2152_-/SL_12525.1_1_1670_+/SL_2634.2_2914_4744_-/SL_137623.1_1_564_+/SL_5302.4_2125_2988_-/SL_21954.1_770_2257_-/SL_15861.1_1_1780_+/SL_1526.8_1056_2082_-/SL_138476.1_1_664_+/SL_77184.2_623_983_-/SL_19165.1_1506_2453_-/SL_43883.2_778_1263_-/SL_6119.2_69_1268_+/SL_17983.2_153_2528_-/SL_21839.4_761_…
GO:0016491	oxidoreductase activity	215	-0.38849	-1.67303	0.001558	0.043753	0.035139	2266	tags=33%, list=19%, signal=28%	SL_82771.1_276_1029_+/SL_14185.1_1654_2795_-/SL_37540.3_167_1369_+/SL_57693.1_517_1295_-/SL_14558.1_1_1582_+/SL_1536.4_154_691_+/SL_13777.4_1_957_+/SL_32156.1_806_1584_-/SL_1176.1_1992_4768_+/SL_66399.2_1_1082_-/SL_7313.3_564_2553_-/SL_62271.1_1_1216_+/SL_17392.1_1474_2565_-/SL_61709.1_204_1099_+/SL_58296.2_493_1309_-/SL_24063.2_1_1151_+/SL_21917.1_844_1902_+/SL_28411.1_679_2029_-/SL_4784.2_1985_…
GO:0001522	pseudouridine synthesis	33	-0.53827	-1.68023	0.003565	0.043753	0.035139	3534	tags=52%, list=30%, signal=36%	SL_29115.1_1_757_+/SL_2089.3_399_2861_+/SL_5565.2_1659_2806_-/SL_85892.2_1_993_+/SL_47895.1_505_1502_-/SL_127.2_6454_8971_-/SL_20134.3_1_1010_+/SL_79364.1_1_1064_+/SL_2931.2_2006_4190_-/SL_38359.1_1_1343_+/SL_10325.1_1_1281_+/SL_16394.1_1_1357_-/SL_55161.1_1_1370_+/SL_4772.1_2778_3945_-/SL_18171.1_483_2057_+/SL_29115.3_1_622_+
GO:0006096	glycolytic process	35	-0.5721	-1.82325	0.003515	0.043753	0.035139	1025	tags=40%, list=9%, signal=37%	SL_23238.1_732_2248_-/SL_37846.1_387_1619_-/SL_7740.1_2493_3509_-/SL_74979.1_54_1108_+/SL_290.1_1244_2002_+/SL_4541.2_2325_3270_-/SL_15641.2_1609_2678_-/SL_112135.1_116_799_-/SL_15641.1_1609_2683_-/SL_23730.1_1609_1938_-/SL_74845.1_191_1110_-/SL_17496.1_1_1424_+/SL_28705.1_154_883_+
GO:0009055	electron transfer activity	27	-0.58716	-1.79382	0.0033	0.041254	0.034161	2775	tags=63%, list=23%, signal=48%	SL_82400.1_204_578_-/SL_35775.1_222_1814_-/SL_39434.1_1_634_+/SL_21563.1_1_886_+/SL_172167.1_1_531_+/SL_46513.1_1_873_+/SL_10353.1_1_547_+/SL_17752.1_1762_2364_-/SL_2063.7_435_869_-/SL_10983.1_1465_2025_-/SL_4979.4_2453_4027_-/SL_4979.2_2452_3698_-/SL_98446.1_268_849_-/SL_182.2_7439_8193_-/SL_28098.4_1_524_+/SL_67964.1_545_1185_-
GO:0051536	iron-sulfur cluster binding	32	-0.61121	-1.9008	0.001773	0.043753	0.035139	2640	tags=69%, list=22%, signal=54%	SL_60708.1_1_1284_+/SL_39434.1_1_634_+/SL_15223.1_685_2484_-/SL_76804.1_700_1084_-/SL_19149.1_225_1298_+/SL_16537.1_483_1976_-/SL_46513.1_1_873_+/SL_48294.1_468_1022_+/SL_16415.1_1598_2628_-/SL_15900.1_159_1421_+/SL_17752.1_1762_2364_-/SL_26605.1_1_657_+/SL_2063.7_435_869_-/SL_10983.1_1465_2025_-/SL_2363.2_991_2600_-/SL_4979.4_2453_4027_-/SL_4979.2_2452_3698_-/SL_182.2_7439_8193_-/SL_28098.4_1_52…
GO:0016868	intramolecular transferase activity, phosphotransferases	12	-0.77858	-1.90717	0.001821	0.043753	0.035139	796	tags=58%, list=7%, signal=54%	SL_74979.1_54_1108_+/SL_290.1_1244_2002_+/SL_4541.2_2325_3270_-/SL_15641.2_1609_2678_-/SL_15641.1_1609_2683_-/SL_23730.1_1609_1938_-
d1_v_d6;
ID	Description	setSize	enrichmentScore	NES	pvalue	p.adjust	qvalues	rank	leading_edge	core_enrichment
GO:0051082	unfolded protein binding	36	0.56786	1.88764	0.00277	0.042017	0.034793	966	tags=19%, list=8%, signal=18%	SL_9648.3_946_2741_-/SL_16185.1_40_2642_-/SL_106210.2_244_763_-/SL_16185.2_63_2550_-/SL_42949.1_1_1287_+/SL_46480.1_321_1530_-/SL_92943.1_139_935_-
GO:0003743	translation initiation factor activity	29	0.592983	1.84929	0.002801	0.042017	0.034793	3247	tags=69%, list=27%, signal=50%	SL_53675.1_64_1395_-/SL_4947.3_76_1828_+/SL_98733.1_50_754_-/SL_34656.2_112_1664_+/SL_37138.1_633_1601_-/SL_24812.1_1_1569_+/SL_181244.1_1_445_+/SL_19667.2_1450_2368_-/SL_129601.1_1_523_+/SL_81471.1_1_736_+/SL_9368.4_1_1117_+/SL_22592.1_1207_2145_+/SL_128536.1_43_594_+/SL_11397.1_906_3011_-/SL_49396.1_1_1178_+/SL_1232.2_4654_5481_+/SL_9346.1_274_2025_+/SL_10262.2_1_3033_-/SL_166950.1_1_564_-/SL_3…
GO:0016491	oxidoreductase activity	215	-0.41838	-1.59773	0.001185	0.041051	0.033993	2302	tags=33%, list=19%, signal=28%	SL_34947.1_1_1078_+/SL_75593.2_1_1036_+/SL_415.3_1_2275_+/SL_22.1_7604_9520_+/SL_30366.1_1_1121_+/SL_15533.3_1391_2723_-/SL_22091.1_1_2304_-/SL_5787.2_2139_3569_-/SL_23880.1_797_2092_-/SL_3850.2_2832_4299_-/SL_42153.1_279_1268_-/SL_61709.1_204_1099_+/SL_57753.2_1_571_+/SL_18606.1_715_2229_-/SL_51279.3_540_1331_-/SL_26221.1_1118_2056_-/SL_5695.2_1_2193_+/SL_978.3_3755_4654_-/SL_18571.3_1591_2435_-…
GO:0055114	oxidation-reduction process	377	-0.40669	-1.60831	0.001081	0.027685	0.021566	2679	tags=38%, list=22%, signal=31%	SL_34441.2_1_1554_+/SL_39239.1_84_1627_+/SL_48394.1_457_1407_+/SL_4266.1_112_2868_+/SL_28442.1_1358_2029_-/SL_32655.3_1_1013_+/SL_43311.1_169_1464_+/SL_28184.1_163_1521_+/SL_27852.1_1_1111_+/SL_8124.2_1_1240_+/SL_18255.3_634_1993_-/SL_46137.1_1_1427_+/SL_16337.3_1_1135_+/SL_4442.1_1943_3793_-/SL_64830.1_463_1182_-/SL_2015.5_1_1309_+/SL_35694.1_457_1794_-/SL_1482.3_152_2002_+/SL_18020.1_757_2307_-…
GO:0006779	porphyrin-containing compound biosynthetic process	11	-0.76237	-1.73653	0.003356	0.041946	0.032674	2841	tags=100%, list=24%, signal=76%	SL_18255.3_634_1993_-/SL_58423.1_27_1319_-/SL_8235.1_1588_3428_-/SL_10349.1_162_1421_+/SL_26811.1_1_805_+/SL_19199.1_1_1392_+/SL_56158.1_1_1354_+/SL_119510.1_247_618_-/SL_89613.1_1_417_+/SL_5341.1_1_1388_+
GO:0020037	heme binding	36	-0.60532	-1.74803	0.00156	0.041051	0.033993	133	tags=36%, list=1%, signal=36%	SL_43311.1_169_1464_+/SL_8124.2_1_1240_+/SL_172167.1_1_531_+/SL_14157.2_156_2068_+/SL_13244.1_194_1936_-/SL_5524.2_895_2804_+/SL_27356.1_1_1255_+/SL_118340.1_1_599_+/SL_90595.1_1_790_+/SL_7829.2_1_1164_+/SL_6501.1_403_2604_+/SL_136199.1_1_632_+
GO:0006979	response to oxidative stress	16	-0.71757	-1.76829	0.001661	0.027685	0.021566	1221	tags=38%, list=10%, signal=34%	SL_31674.1_190_1219_+/SL_8931.1_544_1510_+/SL_118340.1_1_599_+/SL_90595.1_1_790_+/SL_7829.2_1_1164_+
GO:0006096	glycolytic process	35	-0.67056	-1.95694	0.001499	0.027685	0.021566	1082	tags=43%, list=9%, signal=39%	SL_15641.2_1609_2678_-/SL_15397.2_403_1737_-/SL_8878.2_1124_2211_-/SL_128609.1_1_649_+/SL_15641.1_1609_2683_-/SL_74845.1_191_1110_-/SL_146389.1_92_632_+/SL_37846.1_387_1619_-/SL_160939.1_210_580_-/SL_28705.1_154_883_+/SL_36312.1_210_1775_-/SL_17496.1_1_1424_+/SL_4906.2_129_1729_+/SL_38610.1_1_1325_+
GO:0051537	2 iron, 2 sulfur cluster binding	14	-0.8139	-1.97764	0.001642	0.041051	0.033993	1224	tags=64%, list=10%, signal=58%	SL_26180.3_1_773_+/SL_65521.2_1_499_+/SL_21917.1_844_1902_+/SL_5412.2_1944_3745_-/SL_53352.1_1_752_+/SL_3063.3_2864_4261_-/SL_27418.1_1_930_+/SL_108405.1_1_549_+
d1_v_d8;
ID	Description	setSize	enrichmentScore	NES	pvalue	p.adjust	qvalues	rank	leading_edge	core_enrichment
GO:0006479	protein methylation	10	0.831466	2.00107	0.002092	0.033227	0.027701	1150	tags=60%, list=10%, signal=54%	SL_9884.2_45_2407_+/SL_955.4_4382_5521_-/SL_64561.1_1_1072_+/SL_69192.1_105_1175_-/SL_7656.1_2127_3518_-/SL_13914.2_189_1311_+
GO:0003899	DNA-directed 5'-3' RNA polymerase activity	23	0.63635	1.89021	0.002392	0.033227	0.027701	3186	tags=70%, list=27%, signal=51%	SL_131022.1_1_697_-/SL_30469.1_1_1708_-/SL_176.1_1999_7796_+/SL_6115.1_539_1180_+/SL_11931.1_971_2429_-/SL_26691.1_966_2095_-/SL_2068.1_1_680_+/SL_2422.1_1_3612_+/SL_2009.1_1223_5109_-/SL_21768.1_1132_2309_-/SL_8555.4_1131_1801_-/SL_8388.4_489_2603_+/SL_20349.2_1541_2393_-/SL_21204.3_1179_1656_-/SL_16628.2_1_1590_+/SL_14386.1_1_792_+
GO:0016887	ATPase activity	61	0.49949	1.85593	0.002381	0.033227	0.027701	3140	tags=49%, list=26%, signal=36%	SL_738.1_2136_5041_-/SL_2483.1_286_2654_+/SL_2947.2_1_4629_+/SL_12471.2_673_2916_+/SL_1790.3_79_4068_+/SL_2241.3_1_3237_+/SL_29065.1_1_1107_+/SL_9680.1_1070_2926_-/SL_523.1_363_4480_+/SL_2241.4_53_2026_+/SL_59256.1_92_1066_+/SL_5068.1_1_1422_+/SL_23955.1_268_2064_-/SL_21411.1_283_2340_+/SL_14597.1_1_2081_+/SL_6989.1_1_3653_-/SL_44948.1_24_1304_-/SL_2729.1_1_1949_+/SL_733.1_4250_6589_-/SL_26799.1_…
GO:0006351	transcription, DNA-templated	33	0.550587	1.80002	0.002304	0.033227	0.027701	3257	tags=58%, list=27%, signal=42%	SL_131022.1_1_697_-/SL_30469.1_1_1708_-/SL_176.1_1999_7796_+/SL_6115.1_539_1180_+/SL_2728.2_1026_1358_-/SL_11931.1_971_2429_-/SL_26691.1_966_2095_-/SL_2068.1_1_680_+/SL_2422.1_1_3612_+/SL_2009.1_1223_5109_-/SL_21768.1_1132_2309_-/SL_8555.4_1131_1801_-/SL_8388.4_489_2603_+/SL_26082.1_1089_2122_-/SL_28178.1_132_1375_+/SL_16628.2_1_1590_+/SL_91028.2_86_520_+/SL_14386.1_1_792_+/SL_52023.1_1_317_+
GO:0006886	intracellular protein transport	41	0.511477	1.76855	0.002273	0.033227	0.027701	2781	tags=46%, list=23%, signal=36%	SL_36790.1_43_1644_-/SL_61406.1_296_961_-/SL_38334.1_1_890_+/SL_12759.3_1_1314_+/SL_4643.1_169_3557_+/SL_116692.1_1_339_+/SL_34163.1_470_1854_-/SL_88539.1_1_902_+/SL_46571.1_1_1274_+/SL_5858.1_1193_3852_+/SL_38640.1_1_1416_+/SL_8656.1_1_3148_-/SL_84483.1_136_873_+/SL_36992.1_231_1755_+/SL_25913.1_1_1980_-/SL_46077.2_1_1102_+/SL_60922.3_258_1161_-/SL_2288.3_245_3207_+/SL_7440.2_52_2094_-
GO:0006418	tRNA aminoacylation for protein translation	33	0.533261	1.74338	0.002304	0.033227	0.027701	2323	tags=45%, list=19%, signal=37%	SL_3772.3_2485_4365_-/SL_259.2_305_3868_-/SL_3992.2_601_2129_-/SL_104556.1_1_848_+/SL_3506.6_1_1584_+/SL_106752.2_1_766_+/SL_19011.1_185_2353_+/SL_30694.1_1_1926_+/SL_14180.5_400_2812_-/SL_2026.3_1_3267_+/SL_33961.1_1_1541_+/SL_3506.2_66_2274_+/SL_1872.3_72_3330_+/SL_259.1_4006_7545_+/SL_4022.4_74_2410_+
GO:0003723	RNA binding	129	0.365179	1.53615	0.00271	0.033875	0.028241	3081	tags=42%, list=26%, signal=31%	SL_3760.1_1_3304_+/SL_58488.1_1_1317_-/SL_23056.1_1166_2261_-/SL_31715.2_329_1801_-/SL_16600.2_1_2065_-/SL_79364.1_1_1064_+/SL_23012.1_1093_2260_-/SL_3257.1_1_1477_+/SL_702.1_1_2985_+/SL_44386.1_1_1558_+/SL_98733.1_50_754_-/SL_32275.4_1_317_+/SL_10121.1_1537_3105_-/SL_20134.3_1_1010_+/SL_21573.1_1_1167_+/SL_16394.1_1_1357_-/SL_1384.4_1_1132_+/SL_131347.1_68_696_+/SL_24812.1_1_1569_+/SL_263268.1_1…
GO:0005524	ATP binding	430	0.31309	1.50515	0.003521	0.040013	0.033358	2690	tags=33%, list=23%, signal=27%	SL_27382.1_1_1819_+/SL_22902.1_1_1332_+/SL_9648.3_946_2741_-/SL_738.1_2136_5041_-/SL_2483.1_286_2654_+/SL_3772.3_2485_4365_-/SL_18107.2_1_1271_-/SL_38168.2_57_1724_+/SL_2947.2_1_4629_+/SL_6063.1_1863_3554_+/SL_12471.2_673_2916_+/SL_1790.3_79_4068_+/SL_16185.2_63_2550_-/SL_16185.1_40_2642_-/SL_2241.3_1_3237_+/SL_103169.1_138_857_+/SL_29065.1_1_1107_+/SL_3240.2_720_4529_-/SL_9680.1_1070_2926_-/SL_5…
GO:0055114	oxidation-reduction process	377	-0.34408	-1.55808	0.001412	0.033227	0.027701	2528	tags=34%, list=21%, signal=27%	SL_4442.1_1943_3793_-/SL_85901.1_1_994_-/SL_13040.1_1656_2790_-/SL_17641.4_170_1261_-/SL_16577.2_1_689_-/SL_23151.2_74_506_+/SL_65405.1_1_1217_+/SL_13836.1_1_1610_+/SL_21764.2_1_998_+/SL_28442.1_1358_2029_-/SL_21954.1_770_2257_-/SL_10086.3_2447_3143_-/SL_184.2_273_2609_+/SL_13244.1_194_1936_-/SL_4459.2_232_2021_+/SL_10365.1_1214_1558_+/SL_43311.1_169_1464_+/SL_18255.3_634_1993_-/SL_45877.1_1_1186…
GO:0016491	oxidoreductase activity	215	-0.39172	-1.67141	0.001513	0.033227	0.027701	1725	tags=27%, list=14%, signal=23%	SL_34947.1_1_1078_+/SL_56077.1_121_1355_-/SL_62993.1_296_1251_-/SL_55912.1_1_1090_-/SL_14755.3_1_1158_+/SL_26498.1_1_1242_+/SL_5743.1_457_3337_+/SL_4784.2_1985_3419_-/SL_14755.1_1375_2116_+/SL_24174.1_590_2207_+/SL_273979.1_1_309_-/SL_29716.1_362_1768_-/SL_54161.1_210_1002_-/SL_29746.1_662_2016_-/SL_47996.1_183_1409_-/SL_14896.1_934_2747_-/SL_26221.1_1118_2056_-/SL_34592.1_1_1074_+/SL_11957.1_1_1…
GO:0051537	2 iron, 2 sulfur cluster binding	14	-0.74946	-1.90104	0.001764	0.033227	0.027701	1345	tags=50%, list=11%, signal=44%	SL_26180.3_1_773_+/SL_21917.1_844_1902_+/SL_53352.1_1_752_+/SL_27418.1_1_930_+/SL_108405.1_1_549_+/SL_3063.3_2864_4261_-
d6_v_d8;
NONE

## Sheet: Male_timecourse
d0_v_d1;
ID	Description	setSize	enrichmentScore	NES	pvalue	p.adjust	qvalues	rank	leading_edge	core_enrichment
GO:0051287	NAD binding	17	0.644897	1.82126	0.002212	0.027655	0.020727	738	tags=29%, list=6%, signal=28%	SL_7814.1_2160_3122_-/SL_20483.1_1294_2388_-/SL_13970.2_1_1585_+/SL_18865.2_781_2012_-/SL_10354.1_1_1134_+
GO:0003735	structural constituent of ribosome	312	0.291796	1.38937	0.003906	0.034877	0.02614	4924	tags=68%, list=41%, signal=41%	SL_79720.1_1_612_+/SL_20942.1_1205_2000_+/SL_95993.1_451_843_-/SL_127374.1_1_715_-/SL_62142.1_1_670_+/SL_84867.1_82_710_+/SL_133943.2_1_305_+/SL_131120.1_1_373_+/SL_39663.1_420_1683_-/SL_105870.4_1_772_-/SL_22866.1_161_996_-/SL_35321.1_210_1731_+/SL_57453.1_1_619_+/SL_20622.1_1150_2380_-/SL_220896.1_1_407_+/SL_110842.1_1_512_+/SL_14103.2_2074_2802_+/SL_84484.1_279_1007_-/SL_75788.1_169_739_+/SL_1…
GO:0006412	translation	312	0.276661	1.31731	0.003906	0.034877	0.02614	4924	tags=68%, list=41%, signal=41%	SL_79720.1_1_612_+/SL_20942.1_1205_2000_+/SL_95993.1_451_843_-/SL_127374.1_1_715_-/SL_62142.1_1_670_+/SL_84867.1_82_710_+/SL_133943.2_1_305_+/SL_131120.1_1_373_+/SL_39663.1_420_1683_-/SL_105870.4_1_772_-/SL_22866.1_161_996_-/SL_35321.1_210_1731_+/SL_57453.1_1_619_+/SL_20622.1_1150_2380_-/SL_220896.1_1_407_+/SL_110842.1_1_512_+/SL_14103.2_2074_2802_+/SL_84484.1_279_1007_-/SL_75788.1_169_739_+/SL_1…
GO:0003723	RNA binding	129	-0.3897	-1.51755	0.004601	0.043137	0.033904	2652	tags=40%, list=22%, signal=32%	SL_7816.2_310_2797_+/SL_13393.2_1_1825_+/SL_10787.1_1_2130_+/SL_81471.1_1_736_+/SL_19832.1_1_1011_+/SL_18566.2_472_1399_+/SL_85892.2_1_993_+/SL_9132.1_1_2372_+/SL_3181.2_1542_3623_-/SL_39969.1_1_1327_+/SL_128536.1_43_594_+/SL_4011.3_1_1457_+/SL_6996.1_282_1845_+/SL_18520.2_416_1069_-/SL_44519.1_1_1455_+/SL_84562.1_340_1007_-/SL_24812.1_1_1569_+/SL_702.1_1_2985_+/SL_106602.1_253_834_-/SL_38359.1_1…
GO:0003824	catalytic activity	264	-0.392399	-1.66681	0.001357	0.026502	0.020829	1927	tags=25%, list=16%, signal=21%	SL_46595.1_75_1528_+/SL_11800.3_1371_2972_-/SL_11962.1_1299_2587_+/SL_5808.2_548_2852_-/SL_5999.3_1618_2420_-/SL_13851.1_926_2223_-/SL_12287.1_1_2926_+/SL_65556.2_35_1183_-/SL_48788.2_508_1496_-/SL_15900.1_159_1421_+/SL_20336.1_577_2121_+/SL_454.1_5318_7129_-/SL_17237.4_306_1594_+/SL_10410.2_1776_3161_-/SL_149230.1_1_405_+/SL_21839.1_1018_2318_-/SL_13381.1_1396_2861_-/SL_6290.2_2195_3685_-/SL_282…
GO:0008168	methyltransferase activity	80	-0.472605	-1.7331	0.00161	0.026502	0.020829	1752	tags=34%, list=15%, signal=29%	SL_4562.1_238_1137_+/SL_717.1_4892_5940_-/SL_9884.2_45_2407_+/SL_4858.3_122_1396_+/SL_23620.1_818_2232_-/SL_4216.1_2923_4193_-/SL_67156.1_587_1195_+/SL_333.2_1_1104_+/SL_959.5_4673_5713_-/SL_110944.1_1_634_+/SL_955.4_4382_5521_-/SL_11540.1_1975_3031_-/SL_1328.3_4430_5679_-/SL_12013.2_595_1845_+/SL_3257.1_1_1477_+/SL_7656.1_2127_3518_-/SL_7210.1_1_533_+/SL_56453.1_171_1207_+/SL_16336.1_1_1130_+/SL…
GO:0009451	RNA modification	29	-0.604708	-1.78331	0.003431	0.034877	0.02614	1602	tags=52%, list=13%, signal=45%	SL_23012.1_1093_2260_-/SL_47895.1_505_1502_-/SL_2931.2_2006_4190_-/SL_2089.3_399_2861_+/SL_58488.1_1_1317_-/SL_16394.1_1_1357_-/SL_1384.4_1_1132_+/SL_55161.1_1_1370_+/SL_20134.3_1_1010_+/SL_79364.1_1_1064_+/SL_4772.1_2778_3945_-/SL_31715.2_329_1801_-/SL_18171.1_483_2057_+/SL_10325.1_1_1281_+
GO:0009982	pseudouridine synthase activity	27	-0.612139	-1.78691	0.003527	0.039609	0.031131	1283	tags=48%, list=11%, signal=43%	SL_47895.1_505_1502_-/SL_2931.2_2006_4190_-/SL_2089.3_399_2861_+/SL_58488.1_1_1317_-/SL_1384.4_1_1132_+/SL_55161.1_1_1370_+/SL_20134.3_1_1010_+/SL_79364.1_1_1064_+/SL_4772.1_2778_3945_-/SL_31715.2_329_1801_-/SL_18171.1_483_2057_+/SL_10325.1_1_1281_+
GO:0006364	rRNA processing	14	-0.719747	-1.79547	0.003752	0.046904	0.034561	1637	tags=57%, list=14%, signal=49%	SL_16600.2_1_2065_-/SL_5601.3_1_776_+/SL_1722.1_4038_5069_-/SL_3257.1_1_1477_+/SL_41127.1_1_1130_+/SL_11453.1_1_1588_+/SL_16336.1_1_1130_+
GO:0001522	pseudouridine synthesis	33	-0.626923	-1.89296	0.001706	0.03913	0.02868	1283	tags=48%, list=11%, signal=43%	SL_47895.1_505_1502_-/SL_2931.2_2006_4190_-/SL_189836.1_195_489_+/SL_2089.3_399_2861_+/SL_58488.1_1_1317_-/SL_16394.1_1_1357_-/SL_1384.4_1_1132_+/SL_55161.1_1_1370_+/SL_20134.3_1_1010_+/SL_79364.1_1_1064_+/SL_4772.1_2778_3945_-/SL_31715.2_329_1801_-/SL_18171.1_483_2057_+/SL_29115.3_1_622_+/SL_10325.1_1_1281_+
GO:0016868	intramolecular transferase activity, phosphotransferases	12	-0.773953	-1.92359	0.003697	0.039609	0.031131	567	tags=50%, list=5%, signal=48%	SL_15641.1_1609_2683_-/SL_4541.2_2325_3270_-/SL_74979.1_54_1108_+/SL_23730.1_1609_1938_-/SL_290.1_1244_2002_+
GO:0006351	transcription, DNA-templated	33	-0.646803	-1.95299	0.001706	0.03913	0.02868	1277	tags=42%, list=11%, signal=38%	SL_30469.1_1_1708_-/SL_131022.1_1_697_-/SL_21768.1_1132_2309_-/SL_8388.4_489_2603_+/SL_26691.1_966_2095_-/SL_176.1_1999_7796_+/SL_39055.2_168_601_+/SL_16628.2_1_1590_+/SL_11931.1_971_2429_-/SL_2728.2_1026_1358_-/SL_52023.1_1_317_+/SL_31954.2_367_1012_+/SL_8555.4_1131_1801_-
GO:0006418	tRNA aminoacylation for protein translation	33	-0.663425	-2.00318	0.001706	0.03913	0.02868	2662	tags=61%, list=22%, signal=47%	SL_19011.1_185_2353_+/SL_11949.2_1_2899_+/SL_3992.2_601_2129_-/SL_30694.1_1_1926_+/SL_22416.1_1_1319_+/SL_4022.4_74_2410_+/SL_11247.3_1_2269_+/SL_1872.3_72_3330_+/SL_15445.2_1_2576_+/SL_4257.1_1_2320_+/SL_259.1_4006_7545_+/SL_3506.6_1_1584_+/SL_33530.1_659_1856_-/SL_106752.2_1_766_+/SL_3506.2_66_2274_+/SL_259.2_305_3868_-/SL_33961.1_1_1541_+/SL_187218.1_1_397_+/SL_38500.1_213_888_+
GO:0000166	nucleotide binding	59	-0.58736	-2.04909	0.001661	0.026502	0.020829	2662	tags=51%, list=22%, signal=40%	SL_19011.1_185_2353_+/SL_4000.1_1_1743_+/SL_11949.2_1_2899_+/SL_6482.1_422_2443_+/SL_3992.2_601_2129_-/SL_3867.4_1591_2854_-/SL_30694.1_1_1926_+/SL_46595.1_75_1528_+/SL_22416.1_1_1319_+/SL_72174.1_129_885_+/SL_11247.3_1_2269_+/SL_1872.3_72_3330_+/SL_2995.4_1_2890_+/SL_15445.2_1_2576_+/SL_4257.1_1_2320_+/SL_111051.1_65_493_-/SL_5566.5_1_1939_+/SL_259.1_4006_7545_+/SL_3506.6_1_1584_+/SL_33530.1_659…
GO:0003899	DNA-directed 5'-3' RNA polymerase activity	23	-0.732248	-2.06411	0.001767	0.026502	0.020829	1277	tags=52%, list=11%, signal=47%	SL_30469.1_1_1708_-/SL_131022.1_1_697_-/SL_21204.3_1179_1656_-/SL_21768.1_1132_2309_-/SL_8388.4_489_2603_+/SL_26691.1_966_2095_-/SL_176.1_1999_7796_+/SL_16628.2_1_1590_+/SL_11931.1_971_2429_-/SL_31954.2_367_1012_+/SL_8555.4_1131_1801_-
GO:0004812	aminoacyl-tRNA ligase activity	37	-0.658455	-2.07472	0.001751	0.026502	0.020829	2662	tags=59%, list=22%, signal=46%	SL_19011.1_185_2353_+/SL_4000.1_1_1743_+/SL_11282.1_421_2937_-/SL_3992.2_601_2129_-/SL_3867.4_1591_2854_-/SL_30694.1_1_1926_+/SL_22416.1_1_1319_+/SL_4022.4_74_2410_+/SL_72174.1_129_885_+/SL_11247.3_1_2269_+/SL_1872.3_72_3330_+/SL_15445.2_1_2576_+/SL_4257.1_1_2320_+/SL_259.1_4006_7545_+/SL_3506.6_1_1584_+/SL_33530.1_659_1856_-/SL_106752.2_1_766_+/SL_3506.2_66_2274_+/SL_259.2_305_3868_-/SL_33961.1_…
d0_v_d6;
ID	Description	setSize	enrichmentScore	NES	pvalue	p.adjust	qvalues	rank	leading_edge	core_enrichment
GO:0001522	pseudouridine synthesis	33	-0.61256	-1.8397	0.001558	0.04	0.030316	2174	tags=52%, list=18%, signal=42%	SL_23012.1_1093_2260_-/SL_38359.1_1_1343_+/SL_3044.2_1_1299_+/SL_55161.1_1_1370_+/SL_58488.1_1_1317_-/SL_47895.1_505_1502_-/SL_29115.3_1_622_+/SL_1384.4_1_1132_+/SL_16394.1_1_1357_-/SL_2931.2_2006_4190_-/SL_79364.1_1_1064_+/SL_31715.2_329_1801_-/SL_20134.3_1_1010_+/SL_4772.1_2778_3945_-/SL_18171.1_483_2057_+/SL_10325.1_1_1281_+
GO:0009451	RNA modification	29	-0.63562	-1.87118	0.0016	0.04	0.030316	2702	tags=55%, list=23%, signal=43%	SL_23012.1_1093_2260_-/SL_38359.1_1_1343_+/SL_3044.2_1_1299_+/SL_55161.1_1_1370_+/SL_58488.1_1_1317_-/SL_47895.1_505_1502_-/SL_1384.4_1_1132_+/SL_16394.1_1_1357_-/SL_2931.2_2006_4190_-/SL_79364.1_1_1064_+/SL_31715.2_329_1801_-/SL_20134.3_1_1010_+/SL_4772.1_2778_3945_-/SL_18171.1_483_2057_+/SL_10325.1_1_1281_+
d0_v_d8;
NONE
d1_v_d6;
NONE
d1_v_d8;
ID	Description	setSize	enrichmentScore	NES	pvalue	p.adjust	qvalues	rank	leading_edge	core_enrichment
GO:0000166	nucleotide binding	59	0.551536	2.10966	0.002857	0.038605	0.031004	2100	tags=44%, list=18%, signal=36%	SL_3772.3_2485_4365_-/SL_173479.1_1_540_+/SL_259.2_305_3868_-/SL_43915.1_1_1585_-/SL_5566.5_1_1939_+/SL_106752.2_1_766_+/SL_104556.1_1_848_+/SL_3992.2_601_2129_-/SL_34962.1_59_1609_+/SL_14180.5_400_2812_-/SL_2026.3_1_3267_+/SL_1872.3_72_3330_+/SL_3506.2_66_2274_+/SL_2284.1_1_4214_+/SL_33530.1_659_1856_-/SL_259.1_4006_7545_+/SL_4000.1_1_1743_+/SL_111051.1_65_493_-/SL_2995.4_1_2890_+/SL_15108.1_1_2…
GO:0006418	tRNA aminoacylation for protein translation	33	0.620673	2.06465	0.002451	0.038605	0.031004	3018	tags=61%, list=25%, signal=45%	SL_3772.3_2485_4365_-/SL_259.2_305_3868_-/SL_106752.2_1_766_+/SL_104556.1_1_848_+/SL_3992.2_601_2129_-/SL_14180.5_400_2812_-/SL_2026.3_1_3267_+/SL_1872.3_72_3330_+/SL_3506.2_66_2274_+/SL_33530.1_659_1856_-/SL_259.1_4006_7545_+/SL_8781.1_538_2501_+/SL_3506.6_1_1584_+/SL_4022.4_74_2410_+/SL_33961.1_1_1541_+/SL_1796.4_1_3460_-/SL_11247.3_1_2269_+/SL_19011.1_185_2353_+/SL_15445.2_1_2576_+/SL_67535.1_…
GO:0004812	aminoacyl-tRNA ligase activity	37	0.603313	2.06055	0.002506	0.038605	0.031004	2100	tags=51%, list=18%, signal=42%	SL_3772.3_2485_4365_-/SL_259.2_305_3868_-/SL_106752.2_1_766_+/SL_104556.1_1_848_+/SL_3992.2_601_2129_-/SL_14180.5_400_2812_-/SL_2026.3_1_3267_+/SL_1872.3_72_3330_+/SL_11282.1_421_2937_-/SL_3506.2_66_2274_+/SL_33530.1_659_1856_-/SL_259.1_4006_7545_+/SL_4000.1_1_1743_+/SL_8781.1_538_2501_+/SL_3506.6_1_1584_+/SL_4022.4_74_2410_+/SL_72174.1_129_885_+/SL_33961.1_1_1541_+/SL_1796.4_1_3460_-
GO:0006396	RNA processing	31	0.55418	1.8275	0.002364	0.038605	0.031004	2412	tags=48%, list=20%, signal=39%	SL_130232.1_65_701_+/SL_31715.2_329_1801_-/SL_153.2_2624_8012_-/SL_1884.2_3399_4448_-/SL_55161.1_1_1370_+/SL_1929.2_1389_2690_+/SL_1884.1_4145_5196_-/SL_44386.1_1_1558_+/SL_12203.1_660_2973_-/SL_76463.2_1_1094_+/SL_44805.3_332_1543_+/SL_579.2_5483_6795_-/SL_32700.1_1_1246_+/SL_30353.1_673_1960_+/SL_15369.1_1_2395_+
GO:0016887	ATPase activity	61	0.463586	1.77023	0.002985	0.038605	0.031004	1406	tags=38%, list=12%, signal=33%	SL_2483.1_286_2654_+/SL_1485.1_145_5528_-/SL_2241.3_1_3237_+/SL_523.1_363_4480_+/SL_2535.1_1_2415_+/SL_5068.1_1_1422_+/SL_2241.4_53_2026_+/SL_12471.2_673_2916_+/SL_21411.1_283_2340_+/SL_18958.1_1_2471_+/SL_3136.1_298_4337_-/SL_733.1_4250_6589_-/SL_6989.1_1_3653_-/SL_29065.1_1_1107_+/SL_59256.1_92_1066_+/SL_23955.1_268_2064_-/SL_18240.2_1_2483_+/SL_14597.1_1_2081_+/SL_1790.3_79_4068_+/SL_17748.1_1…
GO:0003676	nucleic acid binding	155	0.373885	1.63576	0.003717	0.038605	0.031004	2920	tags=38%, list=25%, signal=29%	SL_100314.1_1_420_+/SL_2665.1_3045_4757_-/SL_32242.1_973_1901_+/SL_6873.5_485_758_-/SL_60185.1_138_948_-/SL_617.1_4922_6318_+/SL_29653.1_1_1985_+/SL_40348.3_1_833_-/SL_2819.1_219_3462_+/SL_16966.1_1293_2592_-/SL_127793.1_225_713_+/SL_550.11_4847_6875_-/SL_73890.1_1_686_+/SL_119413.2_1_752_+/SL_5523.2_1958_3809_-/SL_197046.1_1_472_+/SL_8216.1_523_2388_+/SL_43632.1_119_1342_-/SL_56553.1_1_1347_+/SL…
GO:0055085	transmembrane transport	118	0.384408	1.62172	0.003413	0.038605	0.031004	1902	tags=30%, list=16%, signal=25%	SL_1598.1_2988_5458_-/SL_10327.3_1_2587_+/SL_41516.1_1_1381_-/SL_11732.3_1296_2700_-/SL_14500.1_1_1748_+/SL_35382.1_211_1608_+/SL_19010.1_820_2467_-/SL_5693.1_2158_3836_-/SL_16203.1_274_2349_+/SL_22493.2_936_2308_-/SL_21899.2_1_1943_+/SL_37176.2_213_1711_-/SL_4309.1_2263_4055_-/SL_22428.5_764_2219_-/SL_4948.4_2043_3083_-/SL_22245.1_439_2109_+/SL_2802.1_2943_4564_-/SL_2150.3_870_2511_-/SL_127950.1…
GO:0016021	integral component of membrane	257	0.333529	1.5636	0.004651	0.042604	0.034216	2238	tags=31%, list=19%, signal=26%	SL_49776.1_548_1466_+/SL_7329.1_1617_3558_-/SL_1598.1_2988_5458_-/SL_14828.1_61_2517_+/SL_13568.1_683_2869_-/SL_11732.3_1296_2700_-/SL_14500.1_1_1748_+/SL_76847.2_1_853_+/SL_110558.1_1_810_-/SL_19010.1_820_2467_-/SL_21899.2_1_1943_+/SL_37176.2_213_1711_-/SL_6187.5_1_1582_+/SL_4309.1_2263_4055_-/SL_34951.1_1_1814_-/SL_45654.2_1_1203_+/SL_18958.1_1_2471_+/SL_3041.3_1_918_+/SL_145243.1_1_637_-/SL_57…
GO:0055114	oxidation-reduction process	377	-0.3232	-1.38425	0.004734	0.042604	0.034216	2686	tags=32%, list=23%, signal=25%	SL_7415.1_1_2852_+/SL_8235.1_1588_3428_-/SL_16337.3_1_1135_+/SL_3749.3_1_1766_+/SL_25477.1_1421_2149_-/SL_10086.3_2447_3143_-/SL_10365.1_1214_1558_+/SL_18718.1_1_1171_+/SL_67738.1_1_980_+/SL_14612.1_1038_2595_-/SL_20083.2_1462_2065_-/SL_38155.1_22_1714_-/SL_26892.1_1_1102_+/SL_47331.1_280_1513_-/SL_4802.4_1_1325_+/SL_108903.2_1_720_+/SL_77691.1_272_1074_-/SL_43560.1_314_1492_-/SL_5615.2_1_3788_+/…
GO:0006412	translation	312	-0.35434	-1.49532	0.002436	0.038605	0.031004	4836	tags=65%, list=41%, signal=40%	SL_12552.1_1571_2245_+/SL_85466.1_1_559_+/SL_22867.1_1437_2077_+/SL_17316.2_290_1255_+/SL_71939.1_675_1143_-/SL_187003.1_1_431_+/SL_116708.1_1_674_-/SL_76864.1_1_264_+/SL_19591.1_719_2009_-/SL_87504.2_1_230_-/SL_58081.1_1_434_+/SL_72537.1_504_1131_+/SL_2167.3_1288_2052_-/SL_79351.1_419_744_+/SL_64620.3_351_1040_-/SL_266084.1_47_321_+/SL_5854.1_912_1748_+/SL_38103.4_1_401_+/SL_29703.3_1_568_+/SL_2…
GO:0003735	structural constituent of ribosome	312	-0.36919	-1.55796	0.001218	0.038605	0.031004	4836	tags=66%, list=41%, signal=40%	SL_12552.1_1571_2245_+/SL_85466.1_1_559_+/SL_22867.1_1437_2077_+/SL_17316.2_290_1255_+/SL_71939.1_675_1143_-/SL_187003.1_1_431_+/SL_116708.1_1_674_-/SL_76864.1_1_264_+/SL_19591.1_719_2009_-/SL_87504.2_1_230_-/SL_58081.1_1_434_+/SL_72537.1_504_1131_+/SL_2167.3_1288_2052_-/SL_79351.1_419_744_+/SL_64620.3_351_1040_-/SL_266084.1_47_321_+/SL_5854.1_912_1748_+/SL_38103.4_1_401_+/SL_29703.3_1_568_+/SL_2…
GO:0005840	ribosome	284	-0.37984	-1.58836	0.00125	0.038605	0.031004	4779	tags=67%, list=40%, signal=41%	SL_187003.1_1_431_+/SL_116708.1_1_674_-/SL_76864.1_1_264_+/SL_19591.1_719_2009_-/SL_87504.2_1_230_-/SL_58081.1_1_434_+/SL_72537.1_504_1131_+/SL_2167.3_1288_2052_-/SL_1491.1_1_682_+/SL_79351.1_419_744_+/SL_64620.3_351_1040_-/SL_266084.1_47_321_+/SL_5854.1_912_1748_+/SL_38103.4_1_401_+/SL_29703.3_1_568_+/SL_25458.1_1127_1828_-/SL_195653.1_1_214_+/SL_38348.3_965_1360_-/SL_77057.1_85_595_+/SL_130649.…
GO:0006979	response to oxidative stress	16	-0.69081	-1.76028	0.003503	0.038605	0.031004	1643	tags=44%, list=14%, signal=38%	SL_31674.1_190_1219_+/SL_9304.1_1_2334_+/SL_18353.1_753_1779_-/SL_90595.1_1_790_+/SL_7829.2_1_1164_+/SL_118340.1_1_599_+
GO:0004601	peroxidase activity	10	-0.77882	-1.76617	0.003597	0.038605	0.031004	1125	tags=50%, list=9%, signal=45%	SL_18353.1_753_1779_-/SL_90595.1_1_790_+/SL_7829.2_1_1164_+/SL_118340.1_1_599_+
GO:0051537	2 iron, 2 sulfur cluster binding	14	-0.7495	-1.85803	0.001745	0.038605	0.031004	1679	tags=43%, list=14%, signal=37%	SL_26180.3_1_773_+/SL_65521.2_1_499_+/SL_53352.1_1_752_+/SL_21917.1_844_1902_+/SL_3063.3_2864_4261_-
d6_v_d8;
NONE
