# Supplementary material for: Sex-dependent and -independent transcriptional changes during haploid phase gametogenesis in the sugar kelp Saccharina latissima
Source: PLoS One. 2019 Sep 12;14(9):e0219723. doi: 10.1371/journal.pone.0219723 (PMC6742357; doi:10.1371/journal.pone.0219723)
Supplement: S4 Table — Check list of flagella-related proteins annotated from the Ectocarpus Ec32 genome (from [4], Suppl. Table 42), and the corresponding number of contigs identified in developing gametophytes of Saccharina latissima. Expression patterns were assessed from read mapping, where ≥ 2 TPM (transcripts per million) is considered as expressed. MF = contigs expressed in both males and females, M = only expressed in males, F = only expressed in females. Potential contamination was assessed from phylogenetic analysis of contigs and all Blastx hits (Stramenopile protein database; E ≤ e-10). Amino acid alignments were built using Muscle (Edgar 2004), and trees were generated using PhyML (Guindon et al. 2010), with LG model and aLRT support values. Contigs with non-sister relationships to Phaeophyceae were considered to derive from contamination. Missing data represent cases where contigs were fragmented and alignment was not possible or unreliable. (XLSX) [file pone.0219723.s005.xlsx]

## Sheet: S4 Table
S4 Table. Flagella-related proteins in S. latissima.
Check list of flagella-related proteins annotated from the Ectocarpus Ec32 genome (from [4], Suppl. Table 42), and the corresponding number of contigs identified in developing
gametophytes of Saccharina latissima. Expression patterns were assessed from read mapping, where ≥ 2 TPM (transcripts per million) is considered as expressed. MF = contigs
expressed in both males and females, M = only expressed in males, F = only expressed in females. Potential contamination was assessed from phylogenetic analysis of contigs
and all Blastx hits (Stramenopile protein database; E ≤ e-10). Amino acid alignments were built using Muscle (Edgar 2004), and trees were generated using PhyML [41],
with LG model and aLRT support values. Contigs with non-sister relationships to Phaeophyceae were considered to derive from contamination. Missing data represent cases where
contigs were fragmented and alignment was not possible or unreliable. Only 2 of 93 proteins identified from Ectocarpus were not identified in the S. latissima transcriptome.
Number	Description	Ec32 LocusID	Annotation (Ectocarpus Ec32 V2)	#SL contigs	SL Expression	Contamination
1	Tubulin	Ec-01_004650	beta tubulin	1	MF	NO
2		Ec-01_004660	beta tubulin	2	MF	NO
3		Ec-15_002180	alpha tubulin	5	MF; M	NO
4		Ec-15_002190	flagellar associated protein	3	MF	NO
5		Ec-18_002220	alpha tubulin	5	MF	NO
6		Ec-26_002360	tubulin	4	MF; M	NO
7	Intraflagellar transport	Ec-08_005460	Tetratricopeptide-like helical domain	2	MF; M	NO
8		Ec-24_001080	Intraflagellar transport protein 140 putative	4	MF	YES
9		Ec-18_004200	Intraflagellar transport protein 80	2	M	NO
10		Ec-04_005470	Intra-flagellar transport protein 57	3	MF; M	NO
11		Ec-14_002940	kinesin-like protein	6	MF; M; F	NO
12		Ec-15_002190	flagellar associated protein	3	MF	NO
13		Ec-14_004390	Intraflagellar transport protein 172	3	M	NO
14		Ec-23_003890	Intraflagellar transpot 52, osm-6-like protein	2	M	NO
15		Ec-27_000050	WD repeat membrane protein	1	M	YES
16		Ec-06_010640	IFT27, Ras superfamily GTPase	1	M	YES
17		Ec-16_000720	Intraflagellar transport particle protein	2	M	NO
18		Ec-24_001410	Kinesin-associated protein	2	M	YES
19		Ec-26_002460	Intraflagellar transport protein 20	1	MF	YES
20		Ec-04_000800	P-loop containing nucleoside triphosphate hydrolase	3	M	NO
21		Ec-16_005140	Intraflagellar transport protein 122A intraflagellar transport protein	1	M	NO
22		Ec-05_000640	dynein heavy chain	4	MF; M	NO
23		Ec-27_001390	Intraflagellar transport protein 81	1	MF	NO
24		Ec-27_001400	Intraflagellar transport protein 81	2	M	NO
25	Outer Dynein Arm	Ec-01_007600	Dynein light chain	none	-	-
26		Ec-01_008270	Dynein light chain flagellar outer dynein arm light chain LC1	1	M	NO
27		Ec-24_000630	putative, Dynein intermediate chain	1	M	YES
28		Ec-14_006610	putative: flagellar outer dynein arm light chain LC7	2	MF	YES
29		Ec-06_003080	flagellar adenylate kinase	1	MF	YES
30		Ec-05_006150	Dynein 18 kDa light chain, flagellar outer arm	1	M	NO
31		Ec-16_000480	flagellar outer dynein arm light chain 2	1	M	YES
32		Ec-11_000150	flagellar outer dynein arm-docking complex	2	MF; F	NO
33		Ec-03_005380	dynein heavy chain	2	MF	NO
34		Ec-16_004650	flagellar outer arm dynein 14 kDa light chain LC5	1	MF	NO
35		Ec-09_000020	EF-hand domain pair	1	M	NO
36		Ec-03_003440	Dynein heavy chain	3	MF	YES
37		Ec-03_003210	putative: flagellar outer dynein arm light chain 6	3	MF; M	NO
38		Ec-06_002030	putative, Dynein intermediate chain	2	M	NO
39	Inner Dynein Arms	Ec-10_005020	dynein heavy chain	1	M	YES
40		Ec-21_006450	Molecular chaperones HSP70/HSC70, HSP70 superfamily	12	-	-
41		Ec-23_000650	Dynein-1-alpha heavy chain	9	-	-
42		Ec-06_007820	dynein heavy chain	4	-	-
43		Ec-19_002420	dynein heavy chain	1	MF	YES
44		Ec-19_002540	Dynein heavy chain, domain-2	2	-	-
45		Ec-27_002270	putative PKG-Ib	2	MF	NO
46		Ec-04_003890	EF-hand domain pair	2	MF	NO
47		Ec-20_000590	dynein heavy chain	2	MF	YES
48		Ec-18_004660	dynein heavy chain	5	-	-
49		Ec-12_004760	p28, 28 kDa light chain of axonemal inner dynein arms	1	M	NO
50		Ec-12_004730	dynein intermediate chain family	1	M	NO
51		Ec-16_000480	flagellar outer dynein arm light chain 2	1	M	YES
52		Ec-03_005380	dynein heavy chain	2	MF	NO
53		Ec-25_001350	dynein heavy chain	7	MF; M	NO
54		Ec-16_001480	dynein heavy chain	8	-	-
55		Ec-01_009050	actin	3	MF	YES
56		Ec-09_004820	axonemal 1-beta dynein heavy chain	1	M	YES
57	Dynein Regulatory Complex	Ec-02_003300	Growth arrest-specific protein 8	1	M	YES
58	Radial Spoke	Ec-02_005120	radial spoke protein 12	1	M	YES
59		Ec-15_003130	flagellar radial spoke protein 16	2	M	YES
60		Ec-15_001990	Radial spoke 3	1	M	NO
61		Ec-08_003320	radial spoke protein 10	1	M	NO
62		Ec-16_004420	putative: flagellar radial spoke protein 4	1	MF	YES
63		Ec-20_002400	Armadillo-like helical	1	M	NO
64	Central Pair	Ec-20_004710	kinesin-like protein	1	M	NO
65		Ec-21_006440	Flagellar WD repeat-containing protein Pf 20	1	M	YES
66		Ec-20_000470	Serine/threonine-specific protein phosphatase/bis(5-nucleosyl)-tetraphosphatase	4	MF	NO
67		Ec-04_003710	Armadillo-type fold	2	M	YES
68	Basal Body	Ec-05_002210	Bardet-Biedl syndrome 2	1	M	YES
69		Ec-20_004000	Bardet-Biedl syndrome protein 7	1	M	NO
70		Ec-11_005700	Bardet-Biedl syndrome 4	2	M	YES
71		Ec-19_000780	Bardet-Biedl syndrome 1	1	M	NO
72		Ec-12_004060	Bardet-Biedl syndrome 9, parathyroid hormone-responsive B1	2	M	YES
73		Ec-12_004030	BBS8, TPR Bardet-Biedl syndrome 8, Tetratricopeptide repeat domain 8 isoform B	3	M	YES
74		Ec-05_004560	tubulin	2	MF	YES
75		Ec-15_004970	gamma tubulin	1	MF	NO
76		Ec-11_004170	B9 domain	none	-	-
77		Ec-26_005410	conserved unknown protein	1	M	NO
78		Ec-26_002360	tubulin	4	MF	NO
79		Ec-04_000810	SF-assemblin	1	MF	NO
80		Ec-03_003200	ARL6, ARF-like Ras superfamily GTPase	1	M	NO
81		Ec-02_001280	Bardet-Biedl syndrome 5	5	MF	NO
82	Axoneme	Ec-18_004190	Deflagellation inducible protein,13 kDa	2	MF	NO
83		Ec-22_003470	coiled-coil flagellar protein, move backward only 2	4	MF	NO
84		Ec-17_003200	Molecular chaperones HSP70/HSC70, HSP70 superfamily	3	MF	NO
85		Ec-07_005760	RIB43A	1	MF	NO
86		Ec-19_003450	ARL13, ARF-like Ras superfamily GTPase	3	MF; F	NO
87		Ec-01_008650	Protofilament ribbon protein of flagellar microtubules	2	M	NO
88	Mating Related	Ec-28_003190	5-methyltetrahydropteroyltriglutamate--homocysteine S-methyltransferase	3	MF	YES
89	Length Control	Ec-01_003040	Glycogen synthase kinase-3 beta (GSK-3 beta)	2	MF	NO
90	Uncategorized	Ec-01_009870	ARL3, ARF-like Ras superfamily GTPase	3	MF	YES
91		Ec-03_003870	putative microtubule-associated protein EB1	1	MF	NO
92		Ec-08_001420	P-loop containing nucleoside triphosphate hydrolase	3	M	YES
93		Ec-08_002900	Actin family	3	MF	YES
